# Supplementary material for: Genome-wide association study of blood vitamin D metabolites and bone remodelling markers in pigs
Source: BMC Genomics. 2025 Aug 2;26:718. doi: 10.1186/s12864-025-11914-1 (PMC12318406; doi:10.1186/s12864-025-11914-1)
Supplement: Supplementary file 1 — Supplementary Material 1 [file 12864_2025_11914_MOESM1_ESM.xlsx]

## Sheet: Calcidiol
Table S1: Genome wide association results for serum Calcidiol
SNP	Chromosome	Position	P.value	MAF	(neg)LOG10(P.value)
MARC0050167	9	57997009	1.00665e-13	0.0616776	12.9971
MARC0013088	13	131000310	2.55132e-13	0.0641447	12.5932
MARC0077025	13	203222381	2.55132e-13	0.0641447	12.5932
MARC0041028	2	137277921	3.17377e-08	0.388158	7.49842
ALGA0065765	12	26972131	7.33077e-08	0.366776	7.13485
ASGA0099732	8	68923580	9.24209e-06	0.287829	5.03423
MARC0071875	8	68944602	9.24209e-06	0.287829	5.03423
ASGA0095741	8	69048877	9.24209e-06	0.287829	5.03423
ALGA0013290	2	39973291	1.10781e-05	0.319079	4.95553
H3GA0006564	2	39275035	1.49797e-05	0.455592	4.8245
ASGA0012664	2	145517996	1.68165e-05	0.484375	4.77426
MARC0041943	8	118258071	1.95159e-05	0.444901	4.70961
DIAS0002150	8	68346526	2.89002e-05	0.287829	4.5391
ASGA0038904	8	68532968	2.89002e-05	0.287829	4.5391
ALGA0107683	8	118290825	4.29805e-05	0.449013	4.36673
ALGA0111815	8	117738858	5.40277e-05	0.464638	4.26738
ASGA0038912	8	69265965	7.79457e-05	0.300987	4.10821
MARC0029095	8	69279099	7.79457e-05	0.300987	4.10821
ALGA0048087	8	69286115	7.79457e-05	0.300987	4.10821
DIAS0000495	8	69353716	7.79457e-05	0.300987	4.10821
ALGA0048091	8	69368082	7.79457e-05	0.300987	4.10821
DIAS0000042	8	69424529	7.79457e-05	0.300987	4.10821
DIAS0000043	8	69428505	7.79457e-05	0.300987	4.10821
ASGA0100173	8	69538176	7.79457e-05	0.300987	4.10821
MARC0109837	8	69661678	7.79457e-05	0.300987	4.10821
ALGA0049349	8	118099632	9.93457e-05	0.391447	4.00285
ASGA0104690	13	13289418	9.97357e-05	0.279605	4.00115
MARC0107119	8	69095633	0.000127726	0.296053	3.89372
CASI0009910	8	69115899	0.000127726	0.296053	3.89372
INRA0029897	8	69220465	0.000127726	0.296053	3.89372
ASGA0103083	8	117335274	0.000127855	0.459704	3.89328
ALGA0049327	8	117493033	0.000129041	0.397204	3.88927
ASGA0039724	8	117467555	0.000142574	0.29523	3.84596
ALGA0049500	8	122235171	0.000148534	0.244243	3.82817
ALGA0000376	1	4065226	0.000161585	0.0542763	3.7916
M1GA0023364	18	49597695	0.000161973	0.181743	3.79056
H3GA0020133	7	16769851	0.000164517	0.0534539	3.78379
MARC0003681	8	71731143	0.000201685	0.278783	3.69533
ALGA0013650	2	45495353	0.000231583	0.391447	3.63529
ALGA0012353	2	18130375	0.000275247	0.0805921	3.56028
ASGA0038917	8	69804705	0.000290535	0.209704	3.5368
ALGA0097306	18	19909317	0.000297864	0.435033	3.52598
MARC0112294	13	13281189	0.000306376	0.266447	3.51375
ASGA0094405	8	115968111	0.000315432	0.317434	3.50109
INRA0029891	8	68488407	0.000337276	0.296053	3.47201
MARC0059165	8	68728222	0.000337276	0.296053	3.47201
H3GA0051069	18	47575235	0.000376012	0.114309	3.4248
MARC0069997	2	36770359	0.000440933	0.0682566	3.35563
MARC0030810	8	67497387	0.000445357	0.0608553	3.35129
H3GA0024679	8	30016379	0.000454214	0.449836	3.34274
M1GA0015473	11	76835459	0.00046431	0.363487	3.33319
CASI0007894	15	64803723	0.000472772	0.388158	3.32535
ASGA0066262	14	115680753	0.00048511	0.0567434	3.31416
ALGA0053650	9	68829160	0.000493363	0.136513	3.30683
H3GA0009813	3	65644946	0.000530615	0.429276	3.27522
H3GA0010167	3	96908317	0.000535	0.34375	3.27165
ALGA0117215	2	46385865	0.000542475	0.378289	3.26562
MARC0019195	15	64659474	0.000572408	0.38898	3.24229
ASGA0035869	7	106949801	0.000585648	0.32648	3.23236
MARC0072995	4	3105995	0.000601385	0.120888	3.22085
MARC0082496	11	76176079	0.000650748	0.291118	3.18659
ASGA0038910	8	69089129	0.000651019	0.308388	3.18641
ASGA0102144	1	42767208	0.000685434	0.356908	3.16403
ASGA0069796	15	64431012	0.000688479	0.389803	3.16211
MARC0080249	8	117745768	0.000704073	0.403783	3.15238
H3GA0025318	8	109871322	0.00072221	0.265625	3.14134
ALGA0006684	1	161853405	0.000723354	0.134868	3.14065
ASGA0097928	14	7520400	0.000752756	0.0838816	3.12335
DIAS0003046	1	260997303	0.000790939	0.0616776	3.10186
ALGA0087932	15	130220567	0.000799879	0.467928	3.09698
ALGA0104183	16	77199350	0.000821011	0.458882	3.08565
MARC0070587	18	47240781	0.000843152	0.244243	3.07409
ASGA0042644	9	40522780	0.000851277	0.404605	3.06993
MARC0066946	12	12412752	0.000864458	0.351151	3.06326
ASGA0091768	8	118164289	0.00087697	0.490954	3.05702
ALGA0102790	8	110696195	0.000880624	0.249178	3.05521
M1GA0026700	5	65047600	0.00089146	0.413651	3.0499
MARC0034960	9	129751485	0.000928386	0.356086	3.03227
MARC0041991	2	46844298	0.00095167	0.213816	3.02151
ALGA0121005	2	46866497	0.00095167	0.213816	3.02151
ALGA0013662	2	45905452	0.00102176	0.387336	2.99065
ALGA0113578	18	47239847	0.001022	0.26727	2.99055
MARC0033291	4	121065956	0.00102615	0.160362	2.98879
MARC0000132	8	71914033	0.00104177	0.163651	2.98223
MARC0057714	9	120504272	0.0010657	0.483553	2.97236
ASGA0048084	10	46512879	0.00106664	0.191612	2.97198
MARC0017959	2	87381423	0.0010709	0.137336	2.97025
H3GA0004087	1	240436407	0.00107369	0.26398	2.96912
M1GA0006507	4	118324106	0.00112633	0.0962171	2.94833
MARC0018479	1	12251230	0.00113456	0.0682566	2.94517
MARC0058744	8	118563325	0.00116826	0.273026	2.93246
ALGA0119348	16	75361239	0.00118201	0.255757	2.92738
ALGA0109814	7	46852429	0.00123934	0.282072	2.90681
DIAS0002957	12	58891818	0.00126638	0.111842	2.89744
ALGA0048144	8	71941071	0.00127513	0.222862	2.89445
MARC0072634	8	71132827	0.00128025	0.302632	2.8927
ASGA0038909	8	68707156	0.00131594	0.307566	2.88077
M1GA0004530	3	97037958	0.00132586	0.299342	2.8775
ALGA0119911	2	46842660	0.00135662	0.209704	2.86754
H3GA0021435	7	45436586	0.00138295	0.26398	2.85919
INRA0048706	15	6807602	0.001394	0.399671	2.85574
ALGA0103459	6	139690809	0.00141375	0.436678	2.84963
ASGA0087376	6	149478562	0.00143985	0.495066	2.84168
H3GA0000581	1	7352295	0.00144598	0.0715461	2.83984
M1GA0024168	8	120792280	0.00147113	0.0649671	2.83235
ALGA0048094	8	69763787	0.00147639	0.231086	2.8308
ALGA0048095	8	69826722	0.00147639	0.231086	2.8308
ALGA0119260	5	1245868	0.00149503	0.268092	2.82535
ASGA0004841	5	1248951	0.00149503	0.268092	2.82535
ALGA0049497	8	122210438	0.00154813	0.0896382	2.81019
H3GA0003096	1	158829230	0.00157594	0.480263	2.80246
ALGA0020374	3	98935782	0.00158736	0.0550987	2.79932
ASGA0014848	3	58941675	0.00161815	0.277138	2.79098
ASGA0038989	8	72626638	0.00164701	0.231908	2.7833
ALGA0087600	15	126783059	0.00168979	0.125	2.77217
ALGA0063991	11	74960338	0.00170871	0.463816	2.76733
M1GA0011542	7	46774253	0.00179607	0.268092	2.74568
H3GA0023987	7	46776444	0.00179607	0.268092	2.74568
ALGA0051733	9	18182832	0.00183518	0.240954	2.73632
MARC0006250	8	109781813	0.00184762	0.384046	2.73339
DRGA0000573	1	35825276	0.00184948	0.331414	2.73295
ASGA0055555	13	1006239	0.00186723	0.453947	2.7288
ALGA0110522	6	149450469	0.00187878	0.221217	2.72612
ASGA0106389	10	23419598	0.00188939	0.306743	2.72368
MARC0023377	8	115801848	0.00189962	0.291118	2.72133
ALGA0105161	15	130622947	0.00190707	0.0583882	2.71963
ASGA0056796	13	25300298	0.00194125	0.393914	2.71192
ALGA0115182	8	70617112	0.00198393	0.130757	2.70247
ALGA0101320	8	70618060	0.00198393	0.130757	2.70247
DRGA0003973	3	64953145	0.00199252	0.34375	2.7006
ASGA0014988	3	65047608	0.00199252	0.34375	2.7006
ASGA0014991	3	65116485	0.00199252	0.34375	2.7006
H3GA0006745	2	45302406	0.00203539	0.34375	2.69135
ALGA0048114	8	70584383	0.00211791	0.139803	2.67409
MARC0093269	8	117723065	0.00215126	0.476974	2.66731
ASGA0047433	10	29912540	0.00215615	0.497533	2.66632
MARC0028461	12	51425848	0.00218605	0.101974	2.66034
ALGA0087665	15	127621838	0.00219979	0.324013	2.65762
M1GA0020537	15	131460883	0.00221794	0.290296	2.65405
ALGA0055494	9	129916610	0.00223846	0.382401	2.65005
ALGA0011938	2	10708321	0.00225739	0.258224	2.64639
DIAS0001139	14	113723087	0.0022744	0.296875	2.64313
ALGA0008759	1	240277866	0.00238826	0.495066	2.62192
M1GA0001153	1	147074339	0.00239043	0.212171	2.62152
M1GA0003954	3	10897074	0.0023913	0.375	2.62137
M1GA0002675	2	10739145	0.00240679	0.265625	2.61856
ALGA0060103	10	67264243	0.00249954	0.266447	2.60214
ALGA0087667	15	127643065	0.00250295	0.335526	2.60155
INRA0001776	1	36325329	0.00253388	0.430099	2.59621
ASGA0036177	7	111428030	0.00254195	0.341283	2.59483
H3GA0025322	8	111739346	0.00256031	0.0600329	2.59171
H3GA0012235	4	17636222	0.00256383	0.152138	2.59111
ASGA0029601	6	138619165	0.00262448	0.486842	2.58096
ASGA0038742	8	39067276	0.00264524	0.0970395	2.57753
ASGA0014870	3	59714377	0.0026807	0.460526	2.57175
ASGA0039617	8	109834853	0.00269136	0.262336	2.57003
ALGA0118558	2	48528983	0.00270822	0.231908	2.56732
ALGA0000773	1	8382364	0.00271118	0.387336	2.56684
ASGA0039066	8	75985672	0.00274678	0.292763	2.56118
MARC0017323	1	162228371	0.00277285	0.495888	2.55707
H3GA0045226	15	127460699	0.00277753	0.0666118	2.55634
ASGA0042901	9	43972244	0.00278134	0.0567434	2.55575
ALGA0093989	17	26052486	0.00282095	0.434211	2.54961
ASGA0038506	8	31437007	0.00284363	0.263158	2.54613
MARC0003290	6	25884885	0.00286009	0.245066	2.54362
MARC0063457	13	23659699	0.00286029	0.157072	2.54359
ASGA0053210	12	12608111	0.00290057	0.191612	2.53752
DRGA0002440	1	260381280	0.00294303	0.0559211	2.53121
M1GA0001522	1	260600028	0.00294303	0.0559211	2.53121
ASGA0102506	4	121225487	0.00294847	0.227796	2.5304
H3GA0047384	16	75753182	0.00297176	0.148026	2.52699
ALGA0114746	7	46837319	0.00299017	0.23602	2.5243
ALGA0103001	6	5943842	0.00301388	0.447368	2.52087
ALGA0087660	15	127487260	0.00302347	0.0674342	2.51949
ALGA0012949	2	32578760	0.00303676	0.0814145	2.51759
ALGA0012951	2	32591017	0.00303676	0.0814145	2.51759
ASGA0086061	16	45682019	0.00313963	0.297697	2.50312
ALGA0055521	9	130209873	0.00314667	0.236842	2.50215
ASGA0099456	2	48484172	0.00315968	0.200658	2.50036
ASGA0036574	7	116448075	0.00316043	0.325658	2.50025
ALGA0048178	8	72779223	0.00317399	0.20148	2.49839
MARC0016237	17	25280328	0.00319989	0.347862	2.49487
BGIS0004569	7	5232565	0.00321929	0.129934	2.49224
ASGA0105236	13	11546851	0.0032285	0.380757	2.491
MARC0107808	6	25117314	0.00322927	0.0674342	2.4909
ASGA0071279	15	130276196	0.00325392	0.146382	2.48759
ASGA0059505	13	181025511	0.00326404	0.254934	2.48624
ALGA0116091	15	121773061	0.0032711	0.417763	2.48531
MARC0055599	6	21981527	0.00331597	0.122533	2.47939
MARC0115076	2	36668183	0.00336498	0.0592105	2.47302
ALGA0098902	18	53652773	0.00338111	0.262336	2.47094
MARC0071616	2	3803579	0.00338777	0.274671	2.47009
ALGA0107803	8	118761253	0.00339298	0.416941	2.46942
MARC0090098	1	165994301	0.00342069	0.0888158	2.46589
ALGA0057832	10	21912525	0.00345604	0.182566	2.46142
ASGA0033546	7	45698913	0.00346376	0.310033	2.46045
ALGA0113652	2	143815501	0.00346648	0.154605	2.46011
H3GA0001895	1	64745294	0.00347684	0.408717	2.45882
MARC0091468	7	23110906	0.00351806	0.0608553	2.4537
ASGA0066210	14	114170012	0.00352567	0.372533	2.45276
INRA0046765	14	113702896	0.00353424	0.292763	2.4517
ALGA0087977	15	130463362	0.00353752	0.0625	2.4513
MARC0054447	8	121204139	0.00354549	0.489309	2.45032
ASGA0039716	8	116492333	0.00355831	0.0978618	2.44876
ASGA0104733	1	42772626	0.00356764	0.439967	2.44762
H3GA0023925	7	121508020	0.00356875	0.227796	2.44748
ALGA0121423	8	72280714	0.00358819	0.140625	2.44512
ASGA0098736	16	69551868	0.00364001	0.240954	2.4389
H3GA0056471	8	10803307	0.00364574	0.111842	2.43821
ALGA0006664	1	161476491	0.003743	0.476151	2.42678
ALGA0109366	2	46092958	0.00375509	0.161184	2.42538
ALGA0022499	4	5964340	0.00376099	0.148026	2.4247
MARC0006012	15	118330131	0.00383246	0.478618	2.41652
ALGA0098403	18	44240116	0.00389125	0.26398	2.40991
ASGA0100845	9	129675002	0.00392142	0.114309	2.40656
ALGA0049353	8	117979655	0.00393877	0.465461	2.40464
MARC0031959	7	47220817	0.00395669	0.233553	2.40267
MARC0052520	6	6395131	0.00396193	0.259868	2.40209
ASGA0095585	8	109322494	0.0039869	0.379112	2.39936
MARC0104903	2	46311140	0.0039906	0.162829	2.39896
MARC0029979	8	82560422	0.00400858	0.230263	2.39701
ALGA0068027	13	11492927	0.00401203	0.413651	2.39664
ALGA0026452	4	87026192	0.0040136	0.416941	2.39647
ALGA0045997	7	46717341	0.00401658	0.305921	2.39614
MARC0036274	7	46758293	0.00401658	0.305921	2.39614
INRA0029913	8	70041333	0.00406644	0.421875	2.39079
DRGA0001265	1	82790904	0.00407371	0.443257	2.39001
DRGA0000616	1	38707171	0.00408659	0.372533	2.38864
MARC0064460	3	9482080	0.0040928	0.362664	2.38798
MARC0071225	10	61604324	0.00411556	0.337171	2.38557
MARC0071103	3	64145790	0.00413003	0.346217	2.38405
ASGA0003070	1	57842444	0.00414122	0.169408	2.38287
ASGA0039736	8	118354962	0.00415869	0.178454	2.38104
ALGA0092191	16	75701553	0.00415967	0.130757	2.38094
ASGA0001519	1	19170840	0.00417808	0.310033	2.37902
ALGA0104190	8	117817215	0.00420009	0.481908	2.37674
MARC0032237	8	111171988	0.004233	0.372533	2.37335
ALGA0022893	4	8926615	0.00426088	0.351151	2.3705
ALGA0109549	3	67111458	0.00429771	0.435855	2.36676
DIAS0000599	3	10558096	0.0043283	0.361842	2.36368
ASGA0014996	3	65798463	0.00433328	0.347039	2.36318
ALGA0005524	1	110947652	0.00438003	0.335526	2.35852
DBWU0000638	8	86169019	0.00438714	0.0559211	2.35782
ALGA0106814	15	118280704	0.00438919	0.492599	2.35762
DRGA0002838	2	23364942	0.00441798	0.340461	2.35478
ALGA0085223	15	46192269	0.00446128	0.176809	2.35054
H3GA0006199	2	17845893	0.00446804	0.475329	2.34988
DRGA0015572	15	127455529	0.00452667	0.347039	2.34422
ALGA0038396	7	7842624	0.00454321	0.171053	2.34264
ASGA0030887	7	6336869	0.00457682	0.143092	2.33944
MARC0014982	18	43459314	0.00459731	0.206414	2.3375
MARC0021330	1	186828153	0.00460037	0.176809	2.33721
MARC0005557	2	35229701	0.00460205	0.0575658	2.33705
H3GA0006513	2	35283711	0.00460205	0.0575658	2.33705
ALGA0013025	2	35868271	0.00460205	0.0575658	2.33705
MARC0083335	9	85218746	0.00461361	0.243421	2.33596
ALGA0048099	8	69866924	0.00462148	0.138158	2.33522
MARC0094498	8	70453099	0.00462148	0.138158	2.33522
ALGA0048112	8	70533869	0.00462148	0.138158	2.33522
ALGA0037404	6	154872280	0.00467541	0.337993	2.33018
ASGA0039670	8	112865253	0.00467625	0.336349	2.3301
H3GA0011659	4	7068041	0.00468101	0.475329	2.32966
ASGA0017733	4	7075970	0.00468101	0.475329	2.32966
DRGA0004081	3	96826792	0.00468152	0.315789	2.32961
ALGA0048115	8	70926080	0.00468266	0.125822	2.32951
DRGA0003930	3	60914644	0.00470844	0.363487	2.32712
ALGA0087037	15	119113947	0.00471077	0.455592	2.32691
ASGA0089322	3	64507483	0.00471239	0.344572	2.32676
MARC0025339	3	64508646	0.00471239	0.344572	2.32676
ASGA0014971	3	64631642	0.00471239	0.344572	2.32676
DRGA0014519	14	116623347	0.00471356	0.0715461	2.32665
ALGA0019533	3	64831932	0.00473136	0.212993	2.32501
ASGA0015479	3	96611740	0.00473864	0.316612	2.32435
DRGA0000565	1	35262997	0.00477834	0.262336	2.32072
ALGA0122396	8	10770545	0.00480236	0.106908	2.31855
DIAS0001962	1	239361292	0.00481038	0.171875	2.31782
H3GA0009291	3	35342584	0.00482288	0.127467	2.31669
ASGA0014250	3	35404289	0.00482288	0.127467	2.31669
MARC0026282	8	119110540	0.0048282	0.430099	2.31621
MARC0057292	8	119114489	0.0048282	0.430099	2.31621
ASGA0099779	15	134942803	0.0048427	0.493421	2.31491
MARC0016023	3	63346885	0.00497567	0.431743	2.30315
ALGA0105643	8	135833777	0.00506653	0.239309	2.29529
MARC0036103	1	35622406	0.005099	0.251645	2.29251
MARC0029724	8	44999262	0.00510423	0.138158	2.29207
H3GA0028426	9	129426148	0.00512847	0.291118	2.29001
ALGA0117348	6	66068747	0.00514212	0.209704	2.28886
MARC0056385	2	46740723	0.00516003	0.0847039	2.28735
M1GA0009374	7	3580396	0.00521074	0.182566	2.2831
ALGA0115160	8	39286637	0.00525017	0.217105	2.27983
ALGA0117882	16	67898417	0.00525591	0.488487	2.27935
ALGA0108851	8	113809916	0.00525601	0.330592	2.27934
MARC0067149	9	22908116	0.00525745	0.487664	2.27922
H3GA0053448	6	3104691	0.00531998	0.347862	2.27409
H3GA0047373	16	75657595	0.00533243	0.257401	2.27307
ASGA0002255	1	33743260	0.00536311	0.181743	2.27058
ALGA0116756	16	69428633	0.0054124	0.138158	2.26661
ALGA0104333	1	9115686	0.00543477	0.241776	2.26482
CASI0007908	15	130583218	0.00548562	0.290296	2.26077
ALGA0122961	13	64231484	0.00550976	0.381579	2.25887
ASGA0028945	6	94791321	0.00551439	0.282895	2.2585
ASGA0008918	2	9772447	0.00552897	0.284539	2.25736
MARC0092848	8	109319724	0.00562326	0.379934	2.25001
INRA0039355	13	1547224	0.0056262	0.136513	2.24978
MARC0000586	13	1673218	0.0056262	0.136513	2.24978
ALGA0080771	14	106632155	0.00564615	0.444901	2.24825
ASGA0056399	13	15986303	0.00567554	0.20148	2.24599
ALGA0041511	7	47295291	0.00571064	0.320724	2.24332
MARC0008877	15	121456468	0.00572253	0.300987	2.24241
ASGA0093256	11	3977339	0.00573608	0.161184	2.24138
MARC0005317	8	111267745	0.00576735	0.365132	2.23902
ALGA0119747	3	9217947	0.00578671	0.272204	2.23757
MARC0093483	7	45587864	0.0058288	0.264803	2.23442
ASGA0060969	14	8022370	0.00587713	0.132401	2.23083
ASGA0013696	3	15479959	0.00588155	0.460526	2.23051
ALGA0022167	4	3672482	0.00589231	0.13898	2.22971
ALGA0107206	2	144205377	0.00589512	0.35773	2.22951
H3GA0006766	2	47393866	0.00593208	0.279605	2.22679
ASGA0001746	1	26284688	0.00594163	0.311678	2.22609
MARC0046615	18	49951687	0.00594973	0.0731908	2.2255
H3GA0047388	16	75777992	0.0059817	0.155428	2.22318
MARC0024008	1	103703577	0.00599083	0.455592	2.22251
DRGA0001423	1	103743617	0.00599083	0.455592	2.22251
ASGA0014878	3	59820263	0.00600712	0.476151	2.22133
DRGA0017495	8	119027793	0.00604876	0.396382	2.21833
H3GA0054848	12	12410829	0.00605645	0.279605	2.21778
MARC0100882	16	75403689	0.00606351	0.497533	2.21728
ASGA0067610	14	134536654	0.00606731	0.379934	2.217
ASGA0055775	13	5553462	0.00606754	0.242599	2.21699
MARC0021611	8	68650683	0.00607727	0.327303	2.21629
ALGA0038053	7	3966981	0.00609632	0.416941	2.21493
MARC0030095	15	131477473	0.00611451	0.314145	2.21364
ASGA0083697	6	27406111	0.00612616	0.0657895	2.21281
ASGA0006373	1	240527308	0.00613402	0.183388	2.21225
ASGA0098904	18	47263260	0.00613974	0.300164	2.21185
ASGA0054903	12	48901564	0.00615519	0.146382	2.21076
ALGA0049179	8	109929994	0.00616865	0.445724	2.20981
ALGA0114773	2	146475331	0.00618124	0.157895	2.20892
ASGA0104804	13	28320279	0.00619545	0.353618	2.20793
ASGA0017394	4	4670929	0.00623395	0.0592105	2.20524
H3GA0017689	6	22794083	0.00625243	0.148026	2.20395
MARC0004054	1	5690566	0.0063318	0.434211	2.19847
MARC0027411	1	5691907	0.0063318	0.434211	2.19847
ALGA0048121	8	71093059	0.00637971	0.189145	2.1952
ALGA0113553	15	128508065	0.00638993	0.460526	2.1945
MARC0090208	9	71498711	0.00641164	0.203947	2.19303
ASGA0037350	7	46473354	0.00641691	0.384046	2.19267
ALGA0115564	9	20064535	0.00648708	0.125	2.18795
ASGA0002449	1	40685164	0.00649448	0.215461	2.18746
H3GA0028181	9	120371670	0.00650154	0.496711	2.18698
M1GA0001375	1	240985789	0.0066287	0.476151	2.17857
MARC0036757	2	122917824	0.00663978	0.194079	2.17785
MARC0004353	2	122979791	0.00663978	0.194079	2.17785
H3GA0006515	2	35775180	0.00664945	0.0600329	2.17721
ALGA0087652	15	127331161	0.00666039	0.0583882	2.1765
ALGA0041516	7	47390389	0.00668475	0.320724	2.17491
MARC0058812	16	24477679	0.00670282	0.360197	2.17374
ASGA0089698	2	145126432	0.00670981	0.319079	2.17329
ALGA0073582	13	192931242	0.00673342	0.300987	2.17176
H3GA0024002	8	1245329	0.00675171	0.35773	2.17059
M1GA0007918	5	67038372	0.00677671	0.119243	2.16898
ASGA0095426	15	134931205	0.00682711	0.409539	2.16576
DRGA0013646	14	15933707	0.00685336	0.256579	2.1641
MARC0064769	8	111083455	0.00687984	0.399671	2.16242
MARC0009572	1	240901723	0.0069686	0.489309	2.15685
ASGA0101792	12	38016835	0.00698211	0.481086	2.15601
ALGA0049076	8	106252331	0.00699354	0.299342	2.1553
ALGA0123303	1	255237297	0.00703591	0.466283	2.15268
MARC0062974	14	135001423	0.00706202	0.342928	2.15107
DRGA0008692	8	87688766	0.00706663	0.127467	2.15079
ALGA0048582	8	87717830	0.00706663	0.127467	2.15079
ASGA0093076	8	87899803	0.00706663	0.127467	2.15079
ASGA0097463	17	48269045	0.0071148	0.397204	2.14784
ALGA0038146	7	4883334	0.00712782	0.440789	2.14704
ASGA0014869	3	59642194	0.00712811	0.126645	2.14703
ALGA0112062	10	20459942	0.00713191	0.194079	2.14679
MARC0085778	2	143635313	0.00718703	0.370888	2.14345
ALGA0045987	7	46661090	0.00719344	0.309211	2.14306
SIRI0000689	3	2630404	0.00722167	0.0509868	2.14136
H3GA0021494	7	47364951	0.00725282	0.313322	2.13949
ALGA0052654	9	42397156	0.0072715	0.333059	2.13838
MARC0020841	5	11883599	0.00729679	0.42352	2.13687
M1GA0003719	3	5426274	0.00730745	0.401316	2.13623
ALGA0006629	1	160558473	0.00734796	0.0592105	2.13383
INRA0004960	1	160594606	0.00734796	0.0592105	2.13383
INRA0004962	1	160843704	0.00734796	0.0592105	2.13383
MARC0006506	1	161223537	0.00734796	0.0592105	2.13383
ASGA0005014	1	161513585	0.00734796	0.0592105	2.13383
INRA0010686	3	59693645	0.00735673	0.0592105	2.13332
ALGA0123956	8	120423678	0.00738481	0.349507	2.13166
ASGA0093027	2	144550590	0.00738979	0.14227	2.13137
DRGA0000568	1	35328089	0.00741386	0.263158	2.12996
ALGA0054752	9	114125969	0.00743275	0.177632	2.12885
DRGA0005192	4	114838796	0.00743713	0.48273	2.12859
ASGA0015481	3	96600376	0.00744794	0.246711	2.12796
ALGA0068193	13	13551446	0.00746248	0.111842	2.12712
ASGA0100134	16	69459798	0.00746368	0.45148	2.12705
ALGA0058270	10	30721445	0.00747783	0.464638	2.12622
DRGA0008779	8	117447389	0.00748235	0.0657895	2.12596
MARC0055958	9	57275293	0.00752035	0.0641447	2.12376
H3GA0000686	1	8487938	0.00756562	0.449836	2.12116
MARC0006926	5	66247922	0.00763729	0.370888	2.11706
H3GA0032572	11	73325350	0.00764349	0.112664	2.11671
ASGA0106437	2	47290471	0.00765426	0.412007	2.1161
ALGA0051846	9	19797096	0.0076802	0.178454	2.11463
MARC0000276	15	71092267	0.00771575	0.202303	2.11262
ASGA0105976	13	13244196	0.00772657	0.299342	2.11201
MARC0019210	8	72498286	0.00776065	0.444079	2.1101
ASGA0099873	12	58094878	0.00779258	0.251645	2.10832
H3GA0055397	12	6667840	0.00782726	0.447368	2.10639
MARC0058493	8	120466138	0.00783332	0.349507	2.10605
ALGA0012849	2	29121688	0.00783635	0.212993	2.10589
INRA0049564	15	73592811	0.00783672	0.229441	2.10587
ALGA0108601	1	160978649	0.00788657	0.180921	2.10311
ASGA0084022	1	160998854	0.00788657	0.180921	2.10311
ALGA0006632	1	161065925	0.00788657	0.180921	2.10311
MARC0056620	1	161162895	0.00788657	0.180921	2.10311
ASGA0022386	4	115390784	0.00789705	0.245888	2.10254
H3GA0015582	5	11650862	0.00797307	0.0896382	2.09837
ALGA0122080	12	6731269	0.00797441	0.308388	2.0983
MARC0075413	9	57707146	0.00798609	0.0715461	2.09767
H3GA0011516	4	5600772	0.00801378	0.493421	2.09616
ASGA0105955	6	134844082	0.00801605	0.0575658	2.09604
ALGA0105441	6	134848975	0.00801605	0.0575658	2.09604
DRGA0002785	2	21431422	0.00804108	0.0518092	2.09469
ALGA0123500	15	137137635	0.00805112	0.477796	2.09414
DIAS0003585	4	115293370	0.00806231	0.26398	2.09354
ALGA0028489	4	115356564	0.00806231	0.26398	2.09354
MARC0069466	4	115612553	0.00806231	0.26398	2.09354
H3GA0045367	15	131337691	0.00806776	0.296875	2.09325
CASI0010130	1	43092094	0.0080829	0.341283	2.09243
DBWU0000697	4	89283931	0.0081452	0.261513	2.0891
ASGA0039781	8	120094716	0.00816455	0.217105	2.08807
ASGA0039779	8	120129948	0.00816455	0.217105	2.08807
ASGA0097592	15	130098400	0.00817729	0.333059	2.08739
MARC0064845	4	114770647	0.0082101	0.424342	2.08565
H3GA0025445	8	121705126	0.00822448	0.0896382	2.08489
ASGA0039605	8	109698400	0.00825618	0.249178	2.08322
MARC0002102	15	45959058	0.00826461	0.0929276	2.08278
MARC0062973	1	143919220	0.00827024	0.29852	2.08248
ASGA0033619	7	46181162	0.00827128	0.299342	2.08243
ASGA0039837	8	121759276	0.00827202	0.494243	2.08239
MARC0030353	2	25035895	0.00827878	0.259046	2.08203
ASGA0079941	18	43433366	0.00831329	0.408717	2.08023
ALGA0033837	5	97563538	0.00836443	0.263158	2.07756
MARC0035622	8	130611317	0.00836728	0.29523	2.07742
MARC0008649	6	129286769	0.00836989	0.239309	2.07728
ALGA0071912	13	125323265	0.00841326	0.254112	2.07504
ALGA0068949	13	24366693	0.00846741	0.438322	2.07225
ALGA0041441	7	45711668	0.00850086	0.354441	2.07054
ALGA0064381	12	4555452	0.00855422	0.319901	2.06782
M1GA0025365	8	72470585	0.00867489	0.280428	2.06174
H3GA0050980	18	45357970	0.00869513	0.134868	2.06072
MARC0061581	7	113730941	0.00873988	0.123355	2.05849
ASGA0096782	2	48488673	0.00874615	0.194079	2.05818
H3GA0008586	3	9510523	0.0087916	0.387336	2.05593
MARC0016111	13	1809086	0.00881247	0.136513	2.0549
DRGA0012555	13	64022882	0.00881312	0.409539	2.05487
ASGA0070712	15	124897653	0.00881904	0.183388	2.05458
ALGA0037139	6	148995078	0.00884222	0.197368	2.05344
M1GA0000923	1	35232372	0.00884341	0.26398	2.05338
DRGA0000563	1	35248143	0.00884341	0.26398	2.05338
ALGA0002601	1	35294459	0.00884341	0.26398	2.05338
ALGA0081341	14	116982855	0.00886726	0.226151	2.05221
MARC0113316	15	130149254	0.00891962	0.342928	2.04965
ALGA0048186	8	72983151	0.00892467	0.183388	2.04941
DRGA0004565	4	19389682	0.00892922	0.14227	2.04919
H3GA0056329	13	203522200	0.00894575	0.0509868	2.04838
ASGA0038983	8	72193283	0.00896879	0.419408	2.04727
H3GA0053986	1	164930053	0.00901688	0.120066	2.04494
ALGA0070503	13	59316522	0.00902864	0.115132	2.04438
ASGA0046004	10	5260384	0.00905604	0.416118	2.04306
H3GA0026998	9	39133616	0.00906027	0.216283	2.04286
M1GA0002180	2	4031616	0.00906842	0.222862	2.04247
INRA0000314	1	6038840	0.00912448	0.268092	2.03979
DRGA0002228	1	240864975	0.00913855	0.490132	2.03912
ASGA0006412	1	240926872	0.00913855	0.490132	2.03912
ASGA0095819	3	64776489	0.00914208	0.287007	2.03895
ALGA0034498	6	6854501	0.00916424	0.32977	2.0379
ASGA0054400	12	38009636	0.00918707	0.495888	2.03682
H3GA0054158	9	39184135	0.00919447	0.200658	2.03647
ALGA0064019	11	75464872	0.00924234	0.264803	2.03422
ALGA0049202	8	111899793	0.00928049	0.212993	2.03243
ASGA0030771	7	4950865	0.00928363	0.164474	2.03228
H3GA0024981	8	73962803	0.00933253	0.131579	2.03
ASGA0089810	16	69472259	0.00935722	0.23602	2.02885
DRGA0007050	7	4540468	0.00937573	0.296875	2.02799
ASGA0055868	13	8269946	0.00937611	0.222862	2.02798
ALGA0112140	9	21921748	0.00937893	0.4375	2.02785
H3GA0009751	3	59857141	0.00939324	0.319901	2.02718
H3GA0016767	5	69400164	0.00948242	0.183388	2.02308
ASGA0071051	15	127285037	0.00950992	0.354441	2.02182
ASGA0095350	6	6438875	0.00952315	0.366776	2.02122
ALGA0096430	17	58424761	0.00954099	0.487664	2.02041
ASGA0004448	1	125635040	0.00954367	0.435033	2.02028
H3GA0010162	3	96746074	0.00954672	0.479441	2.02015
DRGA0008822	8	122257434	0.00955905	0.342928	2.01959
ASGA0018162	4	10049880	0.00957625	0.137336	2.0188
ASGA0039796	8	120269065	0.0096283	0.0962171	2.01645
DIAS0002545	1	83027524	0.00964816	0.330592	2.01556
ASGA0085252	13	177016143	0.00965996	0.334704	2.01502
DIAS0003084	4	90400887	0.00969909	0.317434	2.01327
ALGA0122512	14	7770849	0.00970983	0.336349	2.01279
ALGA0121122	14	7776094	0.00970983	0.336349	2.01279
ASGA0095820	15	127564512	0.0097439	0.324836	2.01127
ALGA0045990	7	46678050	0.00977006	0.277961	2.0101
ALGA0118488	4	121102470	0.00977253	0.250822	2.00999
H3GA0033927	12	24854240	0.00977883	0.0526316	2.00971
MARC0013934	15	125294521	0.00979773	0.463816	2.00887
H3GA0019673	7	5101537	0.00980279	0.422697	2.00865
MARC0095020	16	70025155	0.00983439	0.106086	2.00725
H3GA0000459	1	5334437	0.00990935	0.105263	2.00395
DRGA0001507	1	125353121	0.00992813	0.488487	2.00313
INRA0004099	1	125365225	0.00992813	0.488487	2.00313
ALGA0005880	1	125419284	0.00992813	0.488487	2.00313
DRGA0001509	1	125432569	0.00992813	0.488487	2.00313
ALGA0005883	1	125482542	0.00992813	0.488487	2.00313
DRGA0001510	1	125499423	0.00992813	0.488487	2.00313
MARC0007146	1	125539107	0.00992813	0.488487	2.00313
ALGA0005890	1	125553771	0.00992813	0.488487	2.00313
ASGA0004447	1	125577948	0.00992813	0.488487	2.00313
MARC0058077	10	11425448	0.00995095	0.203125	2.00214
ALGA0000381	1	4168403	0.00995406	0.14227	2.002
ASGA0024305	5	11713767	0.0099661	0.412007	2.00147
DRGA0000530	1	33650778	0.00999525	0.209704	2.00021
ALGA0056373	10	1923502	0.0100144	0.0740132	1.99938
ALGA0008856	1	242323621	0.0100547	0.296875	1.99763
DRGA0008641	8	72732753	0.0101275	0.192434	1.9945
ALGA0123346	15	128473414	0.0101393	0.167763	1.99399
ASGA0083049	2	36663996	0.0101496	0.0550987	1.99355
ASGA0009945	2	36821204	0.0101496	0.0550987	1.99355
ALGA0013038	2	36861632	0.0101496	0.0550987	1.99355
MARC0010652	11	75356275	0.0101665	0.268092	1.99283
ASGA0052111	11	75432810	0.0101665	0.268092	1.99283
ASGA0043688	9	69606543	0.010221	0.381579	1.99051
MARC0039240	3	17867555	0.0102267	0.0649671	1.99027
M1GA0002663	2	10771477	0.010309	0.266447	1.98678
ASGA0015482	3	96813824	0.0103182	0.463816	1.98639
MARC0036439	1	40885395	0.0103453	0.336349	1.98526
ALGA0053719	9	70058158	0.0104239	0.192434	1.98197
ALGA0118881	12	9500144	0.01043	0.444079	1.98171
ASGA0030861	7	5812005	0.0104976	0.20477	1.97891
H3GA0054525	7	95872255	0.0105143	0.0575658	1.97822
ALGA0112196	8	70360798	0.010526	0.20148	1.97774
ASGA0034251	7	57744283	0.0105683	0.134046	1.976
ALGA0110244	6	151668466	0.0105933	0.460526	1.97497
ASGA0006375	1	240549950	0.0106861	0.457237	1.97118
ALGA0012943	2	32106515	0.010693	0.0592105	1.9709
ALGA0068125	13	12855681	0.0107404	0.407895	1.96898
CASI0007727	13	177262726	0.0108127	0.17352	1.96607
MARC0008052	3	115435137	0.0108128	0.439967	1.96606
H3GA0045368	15	131412615	0.0108165	0.306743	1.96591
ALGA0105830	8	135699228	0.0108181	0.291941	1.96585
M1GA0010288	7	46094909	0.0108298	0.393092	1.96538
ALGA0041496	7	46108788	0.0108298	0.393092	1.96538
ALGA0041501	7	46124358	0.0108298	0.393092	1.96538
ALGA0012169	2	16193285	0.0108479	0.287007	1.96465
ASGA0102394	2	35120508	0.010853	0.0879934	1.96445
ALGA0108015	13	54442406	0.0108644	0.078125	1.96399
MARC0023660	1	4792385	0.010867	0.151316	1.96389
ALGA0000442	1	4824158	0.010867	0.151316	1.96389
INRA0000229	1	4864583	0.010867	0.151316	1.96389
ASGA0092842	8	119106435	0.0109306	0.415296	1.96136
ASGA0099925	2	25590981	0.0109653	0.475329	1.95998
DIAS0003229	2	8936150	0.011008	0.0723684	1.95829
DRGA0010387	10	21726062	0.0110271	0.180921	1.95754
ASGA0097240	16	77211708	0.0110349	0.287007	1.95723
DRGA0014491	14	113990253	0.0110631	0.271382	1.95612
MARC0053910	3	61851017	0.0110842	0.364309	1.9553
MARC0088978	3	62395008	0.0110842	0.364309	1.9553
MARC0094930	3	62568917	0.0110842	0.364309	1.9553
ASGA0014925	3	62823153	0.0110842	0.364309	1.9553
ALGA0073466	13	190158564	0.0110843	0.195724	1.95529
H3GA0008100	2	144216751	0.0110963	0.265625	1.95482
ASGA0098838	13	125244490	0.0111039	0.240132	1.95452
ALGA0038110	7	4748257	0.0111095	0.337993	1.9543
MARC0054325	2	144081684	0.0111461	0.203947	1.95288
MARC0098230	3	63516239	0.0111471	0.0731908	1.95284
H3GA0055612	2	143549578	0.0111577	0.0641447	1.95242
DRGA0017057	18	48008828	0.0111585	0.110197	1.95239
ASGA0013325	3	10855031	0.0111695	0.473684	1.95197
MARC0094543	7	45677611	0.0111854	0.307566	1.95135
ASGA0050421	11	24243860	0.0112016	0.310033	1.95072
ALGA0061496	11	24332442	0.0112285	0.299342	1.94968
ALGA0091521	16	68502059	0.0112496	0.118421	1.94886
ALGA0049429	8	120387726	0.0112726	0.348684	1.94798
ALGA0088373	15	136874214	0.0112855	0.338816	1.94748
ALGA0048163	8	72611776	0.0112906	0.113487	1.94728
MARC0021841	6	38623321	0.0113043	0.443257	1.94676
DRGA0001238	1	81246308	0.0113328	0.334704	1.94566
ALGA0004613	1	81273843	0.0113328	0.334704	1.94566
ALGA0004616	1	81298640	0.0113328	0.334704	1.94566
ALGA0004618	1	81339366	0.0113328	0.334704	1.94566
MARC0083543	10	11549537	0.0113343	0.389803	1.9456
ALGA0065049	12	12521586	0.0113879	0.263158	1.94356
DIAS0000707	10	24871779	0.0114101	0.395559	1.94271
ASGA0071055	15	127369647	0.01145	0.350329	1.94119
ALGA0095523	17	48380503	0.011468	0.358553	1.94051
ALGA0053716	9	70004754	0.0114914	0.194079	1.93963
ASGA0057740	13	54616182	0.0115574	0.0773026	1.93714
ALGA0081213	14	114359506	0.0115606	0.410362	1.93702
MARC0034834	7	47546061	0.0115627	0.319901	1.93694
ALGA0041302	7	44057225	0.0115808	0.39227	1.93626
H3GA0025290	8	105653021	0.0116518	0.273026	1.93361
M1GA0027263	3	10346512	0.011704	0.409539	1.93167
DRGA0009305	9	31926731	0.0117776	0.4375	1.92894
MARC0029693	7	110992099	0.0118488	0.489309	1.92633
ALGA0120403	5	31171221	0.01186	0.078125	1.92591
MARC0069006	15	120709373	0.0118762	0.282072	1.92532
H3GA0002921	1	143878129	0.011901	0.438322	1.92442
M1GA0008318	6	6879834	0.0119417	0.228618	1.92293
ALGA0092790	17	4314567	0.01196	0.476974	1.92227
MARC0058228	7	46644924	0.0119726	0.472862	1.92181
ASGA0040859	9	3330061	0.011974	0.207237	1.92176
MARC0046257	3	27259911	0.0119819	0.145559	1.92148
ALGA0059745	10	60778591	0.0119984	0.297697	1.92088
ASGA0024585	5	13654097	0.0120248	0.359375	1.91992
ASGA0014956	3	64007109	0.0120384	0.356908	1.91943
ALGA0122282	8	105444749	0.0120544	0.365954	1.91886
ASGA0098921	3	123132804	0.0120568	0.238487	1.91877
ASGA0034705	7	82693734	0.0121246	0.26398	1.91633
ALGA0019654	3	69232914	0.0121248	0.306743	1.91632
ASGA0057935	13	64333307	0.0121751	0.435855	1.91453
H3GA0036676	13	64363614	0.0121751	0.435855	1.91453
MARC0113476	8	105985439	0.0121845	0.291941	1.91419
H3GA0001567	1	43612612	0.012197	0.374178	1.91375
ALGA0123470	9	22763662	0.0122032	0.416118	1.91353
MARC0082319	15	6663542	0.0122274	0.273026	1.91267
DBUN0001001	2	75116277	0.0122621	0.148026	1.91144
SIRI0000069	7	111756258	0.0122771	0.442434	1.91091
ALGA0088016	15	131283823	0.0122795	0.287829	1.91082
MARC0017389	2	48799925	0.0122902	0.467928	1.91044
H3GA0038277	14	869268	0.0123137	0.42352	1.90961
DRGA0003092	2	87286297	0.012319	0.316612	1.90943
ALGA0014229	2	87306024	0.012319	0.316612	1.90943
ALGA0039400	7	21166373	0.0123294	0.310033	1.90906
ALGA0042347	7	61687071	0.0123408	0.0978618	1.90865
ASGA0000453	1	4185150	0.0123581	0.143092	1.90805
H3GA0019427	7	2568232	0.0123665	0.164474	1.90775
MARC0095249	9	23900737	0.0123702	0.283717	1.90762
MARC0005359	5	69416174	0.0123859	0.100329	1.90707
ASGA0026185	5	69449751	0.0123859	0.100329	1.90707
ASGA0097941	2	143802378	0.0124948	0.0526316	1.90327
ASGA0083985	12	15009468	0.0126233	0.450658	1.89883
ASGA0006294	1	239269915	0.0126281	0.389803	1.89866
ASGA0096082	13	23639056	0.0126402	0.0756579	1.89825
H3GA0021497	7	47656708	0.0126584	0.3125	1.89762
CASI0007864	12	45914687	0.0126951	0.46875	1.89637
DIAS0003280	3	10303011	0.0127411	0.308388	1.89479
ALGA0017376	3	10406885	0.0127411	0.308388	1.89479
ALGA0093896	17	24367495	0.0127676	0.417763	1.89389
ASGA0083926	3	97516840	0.0127717	0.196546	1.89375
ALGA0116847	2	144844613	0.0127735	0.370066	1.89369
H3GA0045356	15	131162990	0.0127801	0.134046	1.89346
INRA0028857	7	119913467	0.0128033	0.192434	1.89268
MARC0088481	16	66687751	0.0128231	0.233553	1.89201
MARC0034272	16	66696779	0.0128231	0.233553	1.89201
H3GA0021475	7	46033165	0.0128508	0.42352	1.89107
ASGA0033599	7	46063115	0.0128508	0.42352	1.89107
ALGA0114704	6	149420420	0.0128648	0.186678	1.8906
MARC0089979	8	69686920	0.0128929	0.275493	1.88965
DIAS0003318	1	242242661	0.0129102	0.314967	1.88907
MARC0103006	8	70340327	0.0129201	0.467928	1.88874
M1GA0019145	14	123213481	0.0129576	0.181743	1.88748
INRA0006750	1	240862247	0.0129926	0.457237	1.8863
H3GA0030208	10	46538968	0.0130104	0.368421	1.88571
ASGA0100530	8	87098171	0.0130154	0.14227	1.88554
ASGA0038962	8	71713526	0.0130291	0.238487	1.88508
H3GA0039494	14	25700604	0.0130927	0.101974	1.88297
ASGA0095843	9	17943754	0.0131032	0.296053	1.88262
ASGA0039827	8	121609989	0.0131077	0.358553	1.88247
INRA0008782	2	48648414	0.0131732	0.194079	1.88031
ASGA0010336	2	45165481	0.01318	0.163651	1.88008
ASGA0029716	6	149628115	0.0131861	0.146382	1.87988
ALGA0005946	1	127492720	0.0131942	0.258224	1.87962
H3GA0000082	1	971796	0.0131972	0.361842	1.87952
ALGA0104284	7	4082646	0.0132004	0.464638	1.87941
DIAS0001133	13	137582057	0.0132208	0.0847039	1.87874
H3GA0023983	7	46698010	0.0132355	0.268914	1.87826
ALGA0012431	2	20113594	0.0132405	0.399671	1.8781
DIAS0002455	3	97201560	0.0132423	0.492599	1.87804
ASGA0033639	7	47475050	0.0132632	0.324836	1.87735
ALGA0042932	7	81760447	0.0132902	0.164474	1.87647
ASGA0017082	4	2983087	0.0133062	0.323191	1.87595
ALGA0005858	1	125114214	0.0133082	0.284539	1.87588
INRA0004898	1	158811662	0.0133124	0.457237	1.87575
MARC0091258	12	275081	0.0133297	0.365954	1.87518
H3GA0032918	12	278538	0.0133297	0.365954	1.87518
H3GA0016741	5	69173071	0.0133357	0.305921	1.87499
MARC0057558	15	61055186	0.0133796	0.412829	1.87356
M1GA0008302	6	6674723	0.0134288	0.425987	1.87196
ALGA0111703	6	148828814	0.0135026	0.154605	1.86958
ASGA0048064	10	46382199	0.0135047	0.452303	1.86952
ASGA0105058	7	81879143	0.0135155	0.32648	1.86917
MARC0024796	2	35571873	0.0135272	0.0534539	1.86879
DRGA0002793	2	21669969	0.013538	0.129934	1.86845
ALGA0070621	13	62284750	0.0135879	0.361842	1.86685
MARC0104873	9	22461453	0.013595	0.412829	1.86662
H3GA0008577	3	9298084	0.0136267	0.205592	1.86561
ALGA0051969	9	24046471	0.0136453	0.119243	1.86502
ALGA0110648	1	250550629	0.0136954	0.0921053	1.86343
MARC0054057	1	250557586	0.0136954	0.0921053	1.86343
DIAS0003970	15	15839890	0.0137003	0.177632	1.86327
DRGA0017360	2	89783673	0.0137029	0.110197	1.86319
INRA0025530	7	44962258	0.0137345	0.153783	1.86219
ALGA0123016	5	64844217	0.0137573	0.498355	1.86147
ALGA0075621	14	16375747	0.0137797	0.14227	1.86076
ASGA0063565	14	56154664	0.013784	0.29523	1.86063
MARC0089203	2	144137238	0.0137847	0.413651	1.8606
MARC0069703	17	25378015	0.0137865	0.356086	1.86055
ALGA0105214	8	70278061	0.0138354	0.416941	1.85901
ALGA0122920	2	48797456	0.0138381	0.446546	1.85893
ASGA0098822	3	64235500	0.013839	0.345395	1.8589
ALGA0009612	1	256174697	0.0138816	0.480263	1.85756
H3GA0025382	8	118389291	0.0139634	0.484375	1.85501
ALGA0110088	3	64236538	0.013967	0.346217	1.8549
ALGA0116852	3	64236673	0.013967	0.346217	1.8549
ALGA0033465	5	89413887	0.0139941	0.249178	1.85406
ALGA0110202	16	75448410	0.0140268	0.353618	1.85304
ASGA0074641	16	75680612	0.014031	0.277138	1.85291
ALGA0110108	8	34282471	0.0140741	0.0863487	1.85158
ASGA0102686	8	34315426	0.0140741	0.0863487	1.85158
ALGA0112304	9	129105772	0.0141523	0.17023	1.84917
ALGA0115511	3	4420359	0.0142095	0.35773	1.84742
ALGA0053673	9	69206384	0.0142252	0.368421	1.84694
ASGA0001823	1	27230189	0.0142504	0.109375	1.84617
DRGA0007565	7	44524117	0.0142596	0.112664	1.84589
ALGA0080919	14	108463685	0.0143101	0.484375	1.84436
ASGA0037329	7	46334668	0.0143425	0.308388	1.84337
ASGA0037335	7	46356250	0.0143425	0.308388	1.84337
ALGA0072970	13	177545221	0.0143512	0.108553	1.84311
H3GA0056642	12	51852110	0.0143753	0.273026	1.84238
DRGA0000851	1	50139647	0.0144023	0.0797697	1.84157
ALGA0122829	16	17724749	0.014408	0.108553	1.8414
H3GA0025421	8	120420498	0.0144293	0.294408	1.84075
MARC0027581	8	18242952	0.0144408	0.404605	1.84041
ASGA0036258	7	112117308	0.0145642	0.171875	1.83671
SIRI0000080	1	39786553	0.0146525	0.45477	1.83409
MARC0068329	16	74716096	0.0146816	0.207237	1.83323
ALGA0122407	15	2009816	0.0146929	0.291941	1.83289
MARC0007668	6	129401666	0.0147209	0.246711	1.83207
ALGA0117735	8	87981804	0.0147318	0.132401	1.83174
MARC0006584	1	231130815	0.0147887	0.259868	1.83007
H3GA0048326	17	28820855	0.014793	0.0797697	1.82994
MARC0079867	3	10946875	0.0148281	0.273026	1.82891
ASGA0013334	3	10967091	0.0148281	0.273026	1.82891
ASGA0102110	3	10496820	0.0148717	0.434211	1.82764
ALGA0041464	7	45828581	0.0148792	0.264803	1.82742
ASGA0085658	8	72412516	0.0148899	0.458059	1.82711
DIAS0001425	7	47602466	0.0149433	0.317434	1.82555
ALGA0105033	7	47636849	0.0149433	0.317434	1.82555
ASGA0029457	6	134420659	0.0149703	0.0912829	1.82477
ALGA0073655	13	196377418	0.0149935	0.291941	1.8241
ALGA0014408	2	90485535	0.0150114	0.130757	1.82358
ALGA0028510	4	115852007	0.0150184	0.207237	1.82338
INRA0005731	1	198741212	0.0150422	0.124178	1.82269
MARC0083200	2	149902379	0.0151196	0.136513	1.82046
ALGA0004521	1	79570629	0.0151256	0.263158	1.82029
DRGA0016445	17	1541165	0.0151438	0.148026	1.81977
H3GA0004093	1	240596816	0.0151492	0.462993	1.81961
H3GA0006754	2	45943026	0.0151767	0.462171	1.81882
ASGA0046066	10	5877724	0.0151931	0.352796	1.81835
DRGA0014820	15	6369457	0.0151973	0.338816	1.81823
ALGA0051750	9	18387058	0.0152042	0.432566	1.81804
MARC0091439	8	30669423	0.0152052	0.39227	1.81801
ASGA0002536	1	43646692	0.0152131	0.441612	1.81778
MARC0073118	16	18381795	0.0152424	0.394737	1.81695
ASGA0044919	9	129895891	0.0153432	0.499178	1.81409
MARC0068822	9	21971025	0.015344	0.338816	1.81406
ASGA0034664	7	81746079	0.015484	0.332237	1.81012
MARC0043064	8	70784552	0.0155282	0.286184	1.80888
H3GA0002158	1	81624545	0.0156264	0.335526	1.80614
ALGA0033686	5	95460754	0.015634	0.253289	1.80593
ALGA0017416	3	10594633	0.0156605	0.269737	1.80519
DBWU0000145	18	29374248	0.0156605	0.269737	1.80519
ASGA0036855	7	118819341	0.0156974	0.384046	1.80417
ALGA0104311	8	87145031	0.0157217	0.146382	1.8035
M1GA0008309	6	6971523	0.0157691	0.264803	1.80219
ALGA0069635	13	36241774	0.0157806	0.171053	1.80188
ALGA0069640	13	36316450	0.0157806	0.171053	1.80188
MARC0091257	5	13633289	0.0158088	0.360197	1.8011
ALGA0123719	8	102881474	0.0158313	0.127467	1.80048
H3GA0003201	1	165732651	0.015883	0.441612	1.79907
M1GA0009193	7	3051315	0.0159071	0.178454	1.79841
ASGA0085310	9	22825205	0.0159337	0.320724	1.79768
MARC0039911	7	46425321	0.0159603	0.319079	1.79696
ALGA0113098	17	50379560	0.0159607	0.459704	1.79695
MARC0010390	13	11953704	0.0159964	0.443257	1.79598
ALGA0107362	3	10422524	0.0160568	0.332237	1.79434
ASGA0013277	3	10447749	0.0160568	0.332237	1.79434
M1GA0026659	3	10474488	0.0160568	0.332237	1.79434
M1GA0017545	13	53721622	0.0160581	0.412829	1.79431
ALGA0049297	8	116138081	0.0160624	0.0625	1.79419
ASGA0105461	6	151474038	0.0160965	0.241776	1.79327
ASGA0100859	13	177313258	0.016155	0.111842	1.79169
ALGA0115480	13	177546824	0.016155	0.111842	1.79169
MARC0012307	10	16045452	0.0161582	0.279605	1.79161
ASGA0065976	14	108382341	0.0162061	0.495066	1.79032
MARC0048672	12	17730821	0.0162256	0.438322	1.7898
ALGA0107874	3	65297580	0.0162273	0.375822	1.78975
ASGA0009363	2	16738667	0.0162615	0.0970395	1.78884
ALGA0047008	8	25057397	0.0162705	0.382401	1.7886
ASGA0088590	9	21966388	0.0162965	0.305921	1.78791
MARC0005578	6	25110585	0.0163286	0.481908	1.78705
MARC0088364	6	25147775	0.0163286	0.481908	1.78705
ASGA0101751	6	25053052	0.0163313	0.379934	1.78698
MARC0031617	6	137673521	0.0163493	0.336349	1.7865
ALGA0035153	6	35040992	0.0163972	0.435855	1.78523
ALGA0036036	6	94742666	0.0164133	0.351974	1.7848
ASGA0043673	9	68923240	0.0164187	0.494243	1.78466
H3GA0003435	1	185661623	0.0164535	0.235197	1.78374
ASGA0049082	10	67283550	0.0164926	0.115132	1.78271
ASGA0091366	9	129575010	0.016503	0.385691	1.78244
ASGA0069650	15	53057885	0.0165598	0.315789	1.78095
MARC0048085	3	26750820	0.0166372	0.144737	1.77892
ALGA0002608	1	35369661	0.0166461	0.424342	1.77869
ASGA0105570	6	164716926	0.0166483	0.429276	1.77863
ASGA0070696	15	125185192	0.0166576	0.213816	1.77839
ALGA0031618	5	31257070	0.016673	0.0871711	1.77799
ALGA0031630	5	31476340	0.016673	0.0871711	1.77799
MARC0026205	16	56896146	0.0166886	0.322368	1.77758
MARC0023105	7	1973238	0.0167004	0.224507	1.77727
ALGA0114490	1	39060393	0.0167057	0.369243	1.77714
ASGA0014850	3	59556077	0.0167402	0.0600329	1.77624
INRA0003832	1	112643877	0.0167476	0.417763	1.77605
ASGA0101018	5	6752332	0.0167821	0.152961	1.77515
MARC0115563	13	128748449	0.0168365	0.0526316	1.77375
ALGA0037135	6	149117230	0.0168656	0.148849	1.773
MARC0064667	9	129866530	0.0168977	0.190789	1.77217
MARC0052947	8	137807291	0.0169264	0.0723684	1.77143
MARC0010743	1	5064848	0.0170065	0.241776	1.76939
ASGA0000548	1	5092196	0.0170065	0.241776	1.76939
ASGA0010322	2	44428430	0.0170557	0.20477	1.76813
ALGA0070105	13	50902071	0.0170659	0.0773026	1.76787
ALGA0102003	6	26055545	0.0170935	0.100329	1.76717
MARC0096190	10	30484611	0.0171036	0.365132	1.76691
ALGA0098519	18	46486569	0.0171043	0.490954	1.7669
ASGA0101326	12	58294447	0.01711	0.467928	1.76675
ASGA0071802	15	690265	0.0171243	0.416941	1.76639
ASGA0034662	7	81733745	0.0171416	0.323191	1.76595
H3GA0055900	3	63541502	0.0171619	0.342928	1.76544
MARC0051191	5	102445649	0.0171732	0.486842	1.76515
ALGA0095510	17	48234481	0.0171734	0.375822	1.76514
H3GA0003104	1	159619891	0.0171911	0.425987	1.7647
ALGA0096393	17	58283478	0.0172159	0.445724	1.76407
ALGA0089652	16	22420192	0.0172523	0.0501645	1.76315
M1GA0015491	11	76878730	0.0173063	0.359375	1.76179
ASGA0093425	6	39349175	0.0173102	0.317434	1.7617
ALGA0073187	13	182037748	0.0173806	0.444079	1.75994
ASGA0073636	16	56316483	0.0174091	0.449013	1.75922
ALGA0053748	9	70580370	0.0174235	0.192434	1.75886
H3GA0027762	9	70673139	0.0174235	0.192434	1.75886
ALGA0115217	2	3945248	0.0174239	0.235197	1.75886
ALGA0118138	1	123368420	0.0174535	0.306743	1.75812
MARC0092066	15	130289993	0.0175643	0.3125	1.75537
H3GA0002160	1	81660386	0.0175806	0.336349	1.75497
H3GA0055275	6	165030056	0.0176361	0.439967	1.7536
ALGA0122450	2	90786265	0.0176843	0.126645	1.75241
H3GA0016591	5	66633361	0.0177062	0.388158	1.75188
ASGA0040379	8	135004928	0.0177168	0.103618	1.75162
H3GA0015481	5	10155381	0.0177185	0.0526316	1.75157
ASGA0075903	17	26077336	0.0177769	0.467105	1.75014
ASGA0057430	13	43572334	0.0177793	0.480263	1.75008
ASGA0005906	1	225753860	0.01784	0.169408	1.74861
ASGA0098646	9	17586237	0.017874	0.208059	1.74778
ALGA0074276	14	1533258	0.0179025	0.0707237	1.74709
ASGA0042018	9	19707326	0.0179203	0.21875	1.74665
ALGA0053711	9	69948308	0.0179539	0.358553	1.74584
ASGA0098091	6	163545320	0.0179579	0.496711	1.74574
ALGA0103684	12	6772850	0.0179662	0.496711	1.74554
ASGA0104722	8	120644204	0.0180091	0.153783	1.74451
ALGA0115575	8	118994580	0.0180112	0.116776	1.74446
DIAS0003606	15	121014299	0.0180123	0.291118	1.74443
SIRI0000605	12	21451286	0.018032	0.483553	1.74396
ALGA0000386	1	4283617	0.018082	0.140625	1.74275
ASGA0053098	12	10316683	0.0180918	0.0847039	1.74252
M1GA0004436	3	64727430	0.0181081	0.287829	1.74213
ALGA0000427	1	4601793	0.0181289	0.141447	1.74163
H3GA0000401	1	4654738	0.0181289	0.141447	1.74163
ALGA0120724	8	120491629	0.0181309	0.330592	1.74158
ASGA0095956	10	20508976	0.0181374	0.222039	1.74143
ASGA0039529	8	105171530	0.0181525	0.245066	1.74106
ALGA0049269	8	113503810	0.0181793	0.305921	1.74042
H3GA0020129	7	16591786	0.0181883	0.0912829	1.74021
ASGA0031521	7	16619553	0.0181883	0.0912829	1.74021
MARC0098895	12	12379704	0.0181906	0.499178	1.74015
ASGA0105200	9	22871346	0.0182392	0.405428	1.73899
H3GA0030738	10	64202965	0.0182461	0.436678	1.73883
ALGA0019466	3	63664417	0.0182819	0.476974	1.73798
ALGA0019467	3	63685287	0.0182819	0.476974	1.73798
INRA0004895	1	158755255	0.0182908	0.180921	1.73777
MARC0061528	1	6662020	0.0183158	0.488487	1.73718
MARC0022681	1	103668857	0.0183327	0.494243	1.73677
MARC0061553	10	20337362	0.0184346	0.273849	1.73437
ALGA0090595	16	45164366	0.0184415	0.193257	1.7342
ASGA0058814	13	128755808	0.0184478	0.138158	1.73406
DIAS0002207	8	102415800	0.0184666	0.11102	1.73361
MARC0096274	8	121049166	0.0185005	0.328947	1.73282
MARC0050556	9	56233528	0.0185221	0.458882	1.73231
DRGA0007130	7	10185045	0.0185411	0.0666118	1.73186
ASGA0031143	7	10274514	0.0185411	0.0666118	1.73186
DRGA0015086	15	35682326	0.0185546	0.160362	1.73155
H3GA0043395	14	138390706	0.0185595	0.151316	1.73143
MARC0035228	4	65656545	0.0185812	0.228618	1.73093
ALGA0020253	3	96959897	0.0186052	0.331414	1.73037
ALGA0115984	7	121751491	0.0186166	0.108553	1.7301
ASGA0013982	3	27322976	0.0186343	0.182566	1.72969
H3GA0021468	7	45925391	0.0186389	0.360197	1.72958
ASGA0100065	15	130696827	0.0186411	0.0847039	1.72953
ASGA0029352	6	128736591	0.0186585	0.235197	1.72912
ALGA0118814	6	128741846	0.0186585	0.235197	1.72912
ASGA0042327	9	26909057	0.0186844	0.143092	1.72852
ASGA0038996	8	72538628	0.0187177	0.371711	1.72775
ALGA0061323	11	21218247	0.0187434	0.305099	1.72715
ALGA0019358	3	59790508	0.0187734	0.332237	1.72646
ASGA0104116	3	60157640	0.0187734	0.332237	1.72646
ALGA0103623	3	60211109	0.0187734	0.332237	1.72646
ALGA0119782	3	60216589	0.0187734	0.332237	1.72646
ALGA0047635	8	36568834	0.0188007	0.48273	1.72583
H3GA0004073	1	240056734	0.0188132	0.476974	1.72554
M1GA0011120	7	120767736	0.0188263	0.159539	1.72523
ASGA0099242	16	78274807	0.0188289	0.355263	1.72518
INRA0050471	15	127344457	0.0188533	0.0616776	1.72461
ALGA0037402	6	154844783	0.0188663	0.331414	1.72431
ALGA0061099	11	16202964	0.0189097	0.487664	1.72331
MARC0032004	11	75403773	0.0189139	0.262336	1.72322
H3GA0029101	10	7366679	0.0189603	0.130757	1.72216
ALGA0093795	17	22462011	0.0190067	0.363487	1.72109
ASGA0106053	6	3975545	0.0190101	0.359375	1.72101
ASGA0058906	13	134231909	0.0190178	0.0542763	1.72084
MARC0050388	9	17980482	0.0190581	0.472862	1.71992
MARC0038607	1	99713148	0.0190679	0.268092	1.7197
DRGA0012394	13	52181386	0.019081	0.253289	1.7194
MARC0055808	8	87509060	0.0190825	0.132401	1.71936
ALGA0013597	2	44611096	0.0191043	0.146382	1.71887
ASGA0084827	2	44851717	0.0191043	0.146382	1.71887
MARC0033530	18	3848288	0.0191144	0.153783	1.71864
ALGA0090705	16	48416386	0.0191355	0.253289	1.71816
ASGA0031031	7	8550307	0.019149	0.245888	1.71785
ALGA0107523	6	149278471	0.0191535	0.188322	1.71775
ALGA0050548	9	3432846	0.0191952	0.13898	1.71681
MARC0003658	9	22525017	0.0191968	0.416118	1.71677
DRGA0003509	2	123257304	0.0192172	0.151316	1.71631
H3GA0048355	17	29449725	0.0192213	0.0871711	1.71622
MARC0001010	6	157916154	0.019286	0.375822	1.71476
M1GA0000685	1	8440508	0.0193818	0.470395	1.7126
ASGA0039928	8	125710621	0.0194025	0.297697	1.71214
ALGA0047393	8	30284948	0.0194316	0.337171	1.71149
M1GA0024424	6	163534779	0.0194342	0.402961	1.71143
M1GA0024451	6	163534940	0.0194342	0.402961	1.71143
ASGA0029617	6	139959846	0.0194351	0.319901	1.71141
ASGA0029619	6	139987234	0.0194351	0.319901	1.71141
ASGA0099981	11	75207205	0.0194705	0.288651	1.71062
ALGA0068489	13	15920419	0.0194861	0.214638	1.71027
MARC0075425	8	44711400	0.0194993	0.148849	1.70998
CASI0007860	12	25354008	0.0195265	0.395559	1.70938
ASGA0031182	7	10695041	0.0195278	0.277961	1.70935
MARC0110126	15	128490429	0.0195312	0.310033	1.70927
ALGA0098397	18	44194499	0.0195775	0.194079	1.70824
DIAS0004618	15	120346354	0.0196434	0.20477	1.70678
M1GA0000158	1	989159	0.0196758	0.364309	1.70607
ASGA0000304	1	1143403	0.0196758	0.364309	1.70607
ALGA0038429	7	8423046	0.0197635	0.263158	1.70414
H3GA0025321	8	111684518	0.0198597	0.209704	1.70203
ALGA0047307	8	29633457	0.0198641	0.186678	1.70193
ALGA0049276	8	113988990	0.0198738	0.4375	1.70172
ALGA0080757	14	106117444	0.0199019	0.42023	1.7011
ALGA0011086	6	127898715	0.0200258	0.23273	1.69841
ALGA0011084	6	127913089	0.0200258	0.23273	1.69841
ALGA0011079	6	127935671	0.0200258	0.23273	1.69841
MARC0014703	6	128006165	0.0200258	0.23273	1.69841
ASGA0008301	6	128110732	0.0200258	0.23273	1.69841
MARC0037879	17	29579361	0.0200395	0.347039	1.69811
ASGA0042897	9	43957901	0.0200713	0.0682566	1.69743
MARC0055327	6	25216761	0.0200884	0.380757	1.69705
M1GA0020921	16	20402847	0.0200969	0.159539	1.69687
ALGA0051950	9	23775901	0.0201528	0.472862	1.69566
ALGA0120533	3	6323420	0.0201851	0.101974	1.69497
MARC0108629	3	106733322	0.0202071	0.427632	1.6945
MARC0030274	9	17975647	0.0202464	0.469572	1.69365
ASGA0041924	9	17992564	0.0202464	0.469572	1.69365
ASGA0057313	13	36915558	0.0203285	0.373355	1.69189
ASGA0075899	17	25918753	0.0203688	0.463816	1.69103
ASGA0036835	7	118540665	0.0203735	0.140625	1.69094
ALGA0113214	10	64861744	0.0203909	0.349507	1.69056
DRGA0000038	1	5145464	0.0203944	0.235197	1.69049
DRGA0000040	1	5172252	0.0203944	0.235197	1.69049
MARC0046315	7	61752024	0.0204201	0.103618	1.68994
ASGA0036262	7	112154366	0.0204239	0.424342	1.68986
ALGA0070119	13	51175606	0.0204495	0.0797697	1.68932
ALGA0070166	13	52311949	0.0204495	0.0797697	1.68932
ASGA0084448	13	52344369	0.0204495	0.0797697	1.68932
MARC0064819	17	25303125	0.0204686	0.456414	1.68891
ASGA0078711	18	5058458	0.0204958	0.21875	1.68834
MARC0051258	2	1267622	0.0205393	0.319901	1.68741
MARC0083676	13	196931092	0.020582	0.35773	1.68651
ASGA0094468	13	196941130	0.020582	0.35773	1.68651
ALGA0076603	14	27973397	0.0205857	0.206414	1.68643
DIAS0003245	1	179469474	0.0206202	0.303454	1.68571
ASGA0038682	8	36628170	0.0207205	0.491776	1.6836
DRGA0008554	8	36640393	0.0207205	0.491776	1.6836
ALGA0004723	1	84451108	0.0207576	0.245888	1.68282
ASGA0069526	15	47557396	0.0207595	0.473684	1.68278
ALGA0087733	15	128094691	0.0208074	0.427632	1.68178
H3GA0043672	15	6434389	0.020826	0.369243	1.68139
MARC0095028	1	4924839	0.0208335	0.160362	1.68124
MARC0060193	18	45966975	0.0208539	0.106086	1.68081
H3GA0053826	18	46569057	0.0208558	0.166941	1.68077
ALGA0023925	4	20421922	0.0208865	0.190789	1.68013
MARC0087144	9	9390193	0.0208953	0.340461	1.67995
ALGA0028485	4	115099234	0.0209417	0.399671	1.67899
ALGA0119378	5	83187358	0.0210029	0.165296	1.67772
MARC0017699	15	17549469	0.0210222	0.0855263	1.67732
ASGA0093022	3	1648628	0.0210277	0.28125	1.67721
ASGA0106243	16	75481380	0.0210633	0.104441	1.67647
MARC0052781	2	18481564	0.0210946	0.125	1.67583
MARC0009678	17	44751346	0.0211249	0.176809	1.6752
ASGA0055013	12	50634047	0.0211609	0.105263	1.67447
ALGA0045477	7	119102986	0.0212004	0.240132	1.67366
DRGA0016829	17	55973322	0.0212291	0.412829	1.67307
DRGA0010042	10	789403	0.0213002	0.150493	1.67162
H3GA0036678	13	64423711	0.0213072	0.185855	1.67147
ASGA0097612	6	38858556	0.0214887	0.395559	1.66779
ASGA0098950	3	62995060	0.0215011	0.317434	1.66754
ALGA0048169	8	72516018	0.0215343	0.134046	1.66687
M1GA0015544	11	77225380	0.0216143	0.263158	1.66526
DIAS0001315	13	50487943	0.0216157	0.0912829	1.66523
ALGA0008817	1	240959015	0.0216478	0.444901	1.66459
DRGA0000033	1	4996521	0.0216827	0.1875	1.66389
ALGA0000474	1	5023373	0.0216827	0.1875	1.66389
ALGA0042945	7	81919663	0.0216828	0.263158	1.66388
MARC0042520	1	44980882	0.0216908	0.438322	1.66372
ASGA0092871	6	151511534	0.0216939	0.486842	1.66366
ALGA0053744	9	70411087	0.0217591	0.196546	1.66236
ALGA0044788	7	111423873	0.0217857	0.370066	1.66183
ASGA0048122	10	47143742	0.0217896	0.21875	1.66175
H3GA0047693	17	6361435	0.0217986	0.120066	1.66157
ASGA0009614	2	23346809	0.0218345	0.334704	1.66086
ALGA0107981	9	121421097	0.0218884	0.337171	1.65979
MARC0068600	2	91773580	0.0219187	0.385691	1.65919
ALGA0008875	1	242916396	0.0220749	0.479441	1.6561
MARC0001735	7	82578325	0.0220763	0.319901	1.65607
ALGA0003826	1	59620943	0.0221127	0.101974	1.65536
ALGA0119641	8	4784319	0.0221684	0.403783	1.65427
H3GA0038142	13	204931732	0.0222259	0.477796	1.65314
H3GA0014910	4	128734060	0.0222691	0.203125	1.6523
ASGA0090985	9	9358024	0.022273	0.402961	1.65222
DRGA0009218	9	20091352	0.0222882	0.185855	1.65193
ALGA0030392	5	11780857	0.0223331	0.270559	1.65105
ALGA0056885	10	8535390	0.0223592	0.472862	1.65054
DRGA0011845	13	985827	0.0223627	0.136513	1.65048
ASGA0055542	13	868150	0.0223818	0.146382	1.65011
ALGA0124210	6	58779241	0.0225077	0.184211	1.64767
ASGA0082188	6	148494781	0.0225082	0.0666118	1.64766
H3GA0001445	1	35165603	0.0225233	0.364309	1.64737
MARC0011058	10	30495950	0.0225413	0.425987	1.64702
MARC0062855	1	32355789	0.0225665	0.346217	1.64653
DRGA0011613	12	12562622	0.0226188	0.366776	1.64553
M1GA0012807	9	19694989	0.0226504	0.101974	1.64492
ASGA0073971	16	67132406	0.0226911	0.346217	1.64414
ALGA0031262	5	22011658	0.022693	0.0674342	1.64411
ALGA0121925	8	71097870	0.0226932	0.195724	1.6441
ASGA0049349	11	4574151	0.0227459	0.478618	1.6431
ASGA0083637	6	151742080	0.0227557	0.231086	1.64291
ASGA0004411	1	123813806	0.0227882	0.294408	1.64229
INRA0004051	1	123825984	0.0227882	0.294408	1.64229
ASGA0091195	3	111979707	0.0228826	0.306743	1.6405
ALGA0105400	16	30283095	0.022885	0.345395	1.64045
ALGA0120490	16	30287885	0.022885	0.345395	1.64045
ALGA0112595	16	30300098	0.022885	0.345395	1.64045
ASGA0074618	16	75621329	0.0228978	0.213816	1.64021
ALGA0093742	17	21682144	0.0229018	0.122533	1.64013
ASGA0092849	12	59841644	0.0229846	0.385691	1.63856
H3GA0005515	2	3859973	0.0230595	0.154605	1.63715
ALGA0069273	13	28097861	0.0231471	0.260691	1.6355
ALGA0004442	1	77228024	0.0231788	0.126645	1.63491
ALGA0012246	2	17153700	0.0231956	0.191612	1.63459
ALGA0005869	1	125295574	0.0232282	0.462171	1.63398
ALGA0005871	1	125319649	0.0232282	0.462171	1.63398
ALGA0071900	13	125023459	0.0232356	0.120888	1.63385
MARC0052771	1	225614369	0.0232384	0.17023	1.63379
ALGA0001529	1	19123346	0.023253	0.289474	1.63352
H3GA0005676	2	6774200	0.0232591	0.198191	1.63341
ALGA0048119	8	71023635	0.0233784	0.252467	1.63118
M1GA0023322	18	48043433	0.0233926	0.0756579	1.63092
H3GA0056411	13	196986379	0.0234143	0.495066	1.63052
MARC0082331	3	60889080	0.023418	0.323191	1.63045
ASGA0051053	11	60175191	0.023436	0.0501645	1.63012
ALGA0062671	11	60213100	0.023436	0.0501645	1.63012
ALGA0062685	11	60251421	0.023436	0.0501645	1.63012
MARC0114071	7	4164174	0.0234814	0.14227	1.62928
MARC0101293	13	62605158	0.0234884	0.195724	1.62915
ASGA0018957	4	20544821	0.0235	0.317434	1.62893
ASGA0025326	5	31271737	0.0235197	0.0863487	1.62857
ALGA0080930	14	108862995	0.0235829	0.446546	1.6274
ASGA0065999	14	108891912	0.0235829	0.446546	1.6274
MARC0113728	1	146362734	0.0236067	0.429276	1.62696
MARC0075924	13	61121644	0.0236411	0.175164	1.62633
ASGA0075426	17	9383864	0.0236628	0.29852	1.62593
ASGA0057496	13	47705909	0.0237359	0.0740132	1.62459
MARC0029632	8	36603745	0.0238007	0.469572	1.62341
ALGA0000431	1	4675880	0.0238489	0.251645	1.62253
ASGA0105903	9	129656649	0.0238631	0.486842	1.62227
H3GA0055422	12	13531783	0.0239021	0.09375	1.62156
MARC0113018	12	13642774	0.0239021	0.09375	1.62156
ALGA0073982	13	204187794	0.0239072	0.164474	1.62147
ASGA0052177	11	75918345	0.0239205	0.412829	1.62123
H3GA0016584	5	66223267	0.0239385	0.354441	1.6209
M1GA0000537	1	5122948	0.0239852	0.238487	1.62006
MARC0054923	2	149192831	0.0239954	0.26398	1.61987
DRGA0000041	1	5211943	0.0239988	0.23602	1.61981
MARC0073433	16	3248143	0.0240069	0.253289	1.61966
ALGA0007489	1	194962763	0.0240471	0.124178	1.61894
ASGA0104364	3	13669840	0.0240577	0.0986842	1.61875
ASGA0101397	16	69576969	0.0240794	0.347039	1.61835
ALGA0055849	9	134108771	0.0241236	0.416118	1.61756
MARC0019712	6	5759560	0.024142	0.476151	1.61723
ALGA0119345	9	22434874	0.0241521	0.40625	1.61705
ASGA0068818	15	17491718	0.0241785	0.0904605	1.61657
ALGA0003829	1	59636770	0.0242039	0.378289	1.61611
ALGA0034917	6	25642547	0.0242196	0.381579	1.61583
MARC0024470	7	24296033	0.0242317	0.465461	1.61562
DRGA0004390	4	5395316	0.0242464	0.412829	1.61535
ALGA0049425	8	120347876	0.0242835	0.346217	1.61469
MARC0095604	6	127780612	0.0242929	0.230263	1.61452
ASGA0069847	15	73624332	0.0242955	0.205592	1.61447
ALGA0049776	8	129523268	0.0243291	0.36102	1.61387
H3GA0000823	1	11477366	0.0243769	0.230263	1.61302
ALGA0115754	1	78942618	0.0243897	0.337171	1.61279
ASGA0101482	1	78942644	0.0243897	0.337171	1.61279
H3GA0049828	17	58064159	0.0244375	0.0699013	1.61194
ASGA0008290	6	128198071	0.024468	0.233553	1.6114
ALGA0067833	13	8354960	0.0244795	0.490954	1.6112
ALGA0074803	14	7644426	0.0244797	0.157895	1.61119
ALGA0096110	17	56000454	0.0245319	0.323191	1.61027
ASGA0083789	8	10871768	0.0245466	0.127467	1.61001
ASGA0010872	2	89642221	0.0245513	0.207237	1.60993
ALGA0122606	2	121326566	0.0245784	0.0518092	1.60945
ASGA0000490	1	4630008	0.0245825	0.345395	1.60937
M1GA0011889	8	30298577	0.0245946	0.344572	1.60916
ALGA0116670	9	27293356	0.024595	0.245888	1.60915
DRGA0012375	13	50859182	0.0246268	0.0773026	1.60859
ALGA0070042	13	49361883	0.0246332	0.278783	1.60848
MARC0084792	13	49428889	0.0246332	0.278783	1.60848
ASGA0031485	7	15829958	0.0246579	0.0641447	1.60804
ALGA0052196	9	26950418	0.0247727	0.250822	1.60603
ASGA0078243	17	58350463	0.0247739	0.327303	1.60601
M1GA0009910	7	29744642	0.0247906	0.0616776	1.60571
MARC0030335	1	242365369	0.0247961	0.34375	1.60562
H3GA0022777	7	101284559	0.0247989	0.320724	1.60557
MARC0021507	7	44712501	0.0248641	0.137336	1.60443
MARC0007297	1	240617395	0.0248659	0.405428	1.6044
DIAS0001641	8	121231465	0.0249194	0.290296	1.60346
CASI0008990	16	26584584	0.0249634	0.211349	1.6027
DRGA0000587	1	37261336	0.0249691	0.314145	1.6026
MARC0038518	5	3297288	0.0250031	0.333059	1.60201
ALGA0041544	7	47806037	0.025006	0.323191	1.60196
ASGA0071843	16	1166947	0.0250202	0.331414	1.60171
M1GA0025843	12	55847332	0.0250204	0.416941	1.60171
ALGA0067249	12	59163360	0.0250649	0.0501645	1.60093
ASGA0085244	6	134842583	0.0251032	0.0616776	1.60027
ASGA0034721	7	82870466	0.0251135	0.32977	1.60009
ALGA0043001	7	82909039	0.0251135	0.32977	1.60009
ALGA0090616	16	45528986	0.0251794	0.207237	1.59895
H3GA0055661	1	251816790	0.0251899	0.46875	1.59877
ALGA0094454	17	32309116	0.0251903	0.214638	1.59877
ALGA0004688	1	83100561	0.025241	0.0748355	1.59789
MARC0061961	9	21959546	0.0252613	0.337171	1.59754
H3GA0055010	9	4878571	0.0253068	0.238487	1.59676
MARC0044883	12	3301214	0.025311	0.153783	1.59669
MARC0097558	2	40875948	0.025333	0.119243	1.59631
ASGA0010116	2	40908106	0.025333	0.119243	1.59631
MARC0027227	1	34999120	0.0253627	0.287007	1.5958
ALGA0051726	9	18084292	0.0253679	0.356908	1.59571
MARC0081063	9	134448710	0.0253691	0.347862	1.5957
ASGA0093951	2	149234786	0.0254193	0.138158	1.59484
ASGA0009979	2	38636339	0.0254306	0.391447	1.59464
ALGA0017693	3	14039272	0.0254413	0.0789474	1.59446
MARC0036469	1	4961480	0.0254511	0.190789	1.59429
MARC0018797	3	59896946	0.0254621	0.458059	1.59411
DRGA0006557	6	23397697	0.0254626	0.0518092	1.5941
ALGA0011137	1	145516041	0.0255031	0.495888	1.59341
H3GA0000815	1	11662820	0.0255283	0.356086	1.59298
H3GA0007162	2	90576867	0.0255299	0.318257	1.59295
ALGA0123005	16	17595573	0.0255502	0.106086	1.59261
INRA0026056	7	53056677	0.0255671	0.29852	1.59232
H3GA0021842	7	53164966	0.0255671	0.29852	1.59232
DIAS0001292	7	53244673	0.0255671	0.29852	1.59232
H3GA0018347	6	86202252	0.0255707	0.387336	1.59226
CASI0006663	15	117450632	0.0255881	0.120888	1.59196
ASGA0006701	1	251565447	0.0255884	0.336349	1.59196
ALGA0073991	13	204414389	0.0255984	0.0863487	1.59179
ASGA0095609	13	14170761	0.0256181	0.262336	1.59145
MARC0048753	1	121680768	0.0256232	0.456414	1.59137
ALGA0120173	6	28143951	0.0256683	0.0592105	1.5906
ALGA0087548	15	125846320	0.0256735	0.378289	1.59052
MARC0114913	9	21083793	0.0256741	0.139803	1.5905
ASGA0084935	12	51096345	0.0256755	0.114309	1.59048
ALGA0034455	6	6615639	0.0256788	0.305921	1.59043
H3GA0013157	4	77996091	0.0256954	0.477796	1.59014
INRA0004964	1	160903291	0.0257471	0.131579	1.58927
MARC0098251	6	76210521	0.0257593	0.165296	1.58907
H3GA0002423	1	99504718	0.0258029	0.431743	1.58833
MARC0015113	15	132562815	0.0258943	0.0666118	1.5868
MARC0073715	1	4981990	0.0259375	0.189967	1.58607
ASGA0052057	11	74804805	0.0259539	0.476151	1.5858
ASGA0008283	1	96961933	0.0259627	0.354441	1.58565
DRGA0003166	2	95911617	0.0259648	0.242599	1.58561
INRA0009059	2	95961443	0.0259648	0.242599	1.58561
SIRI0000788	2	96288158	0.0259648	0.242599	1.58561
H3GA0011421	4	4579957	0.0259657	0.408717	1.5856
DRGA0008796	8	118527652	0.0259872	0.416118	1.58524
MARC0059829	13	180670177	0.0259909	0.109375	1.58518
H3GA0052731	9	90602234	0.0260028	0.461349	1.58498
SIRI0001349	9	90619919	0.0260028	0.461349	1.58498
ALGA0098381	18	43933291	0.0260112	0.115954	1.58484
ASGA0059468	13	179947855	0.0260281	0.127467	1.58456
ASGA0061003	14	8356130	0.0260422	0.490132	1.58432
MARC0101539	13	20855672	0.0260865	0.402138	1.58358
ASGA0104242	8	122505268	0.0261076	0.150493	1.58323
MARC0043926	6	24304204	0.0261335	0.381579	1.5828
ALGA0091625	16	69837907	0.0261635	0.328947	1.5823
MARC0032995	15	6411311	0.0261697	0.347039	1.5822
ALGA0091453	16	67809848	0.0261783	0.162007	1.58206
INRA0003826	1	112029698	0.0261847	0.480263	1.58195
ALGA0110333	6	148899365	0.0262174	0.328947	1.58141
DIAS0001146	2	6614552	0.0262375	0.220395	1.58108
ALGA0003284	1	51010399	0.0262562	0.0879934	1.58077
ALGA0001007	1	11634073	0.0262616	0.358553	1.58068
MARC0039159	8	44439766	0.0262695	0.145559	1.58055
DRGA0009224	9	21753773	0.026359	0.306743	1.57907
H3GA0037401	13	137300896	0.0264257	0.174342	1.57797
ASGA0058988	13	137317868	0.0264257	0.174342	1.57797
M1GA0000151	1	887856	0.0264559	0.237664	1.57748
ASGA0091084	1	60033575	0.0264842	0.370066	1.57701
ALGA0012962	2	32757436	0.0265185	0.466283	1.57645
MARC0015552	6	36829419	0.0265509	0.401316	1.57592
MARC0007969	1	109565749	0.026581	0.488487	1.57543
M1GA0000233	1	2292374	0.0265876	0.424342	1.57532
ASGA0023208	4	126099518	0.0266001	0.148026	1.57512
H3GA0003114	1	159869235	0.026603	0.124178	1.57507
MARC0016275	12	44646234	0.026614	0.42023	1.57489
ASGA0099060	6	129465041	0.0266155	0.279605	1.57487
M1GA0011035	7	118773385	0.0266284	0.436678	1.57466
DRGA0004285	3	122061473	0.0266295	0.415296	1.57464
DRGA0003121	2	90058184	0.0266884	0.261513	1.57368
H3GA0027079	9	41846696	0.026741	0.189145	1.57282
ASGA0100153	10	6380801	0.0267497	0.313322	1.57268
H3GA0006743	2	45271919	0.0267566	0.209704	1.57257
MARC0051072	2	93463908	0.0268065	0.262336	1.57176
MARC0055959	2	93633943	0.0268065	0.262336	1.57176
ASGA0103568	13	28373786	0.0268139	0.461349	1.57164
ALGA0124564	13	28374291	0.0268139	0.461349	1.57164
ASGA0102975	6	68610038	0.0268251	0.0649671	1.57146
ASGA0033471	7	44013944	0.0268736	0.185855	1.57067
ASGA0022188	4	111664493	0.0269114	0.265625	1.57006
ALGA0031539	5	30596290	0.0269284	0.0773026	1.56979
ALGA0044102	7	100306699	0.0269496	0.0567434	1.56945
M1GA0023301	18	46395798	0.0269771	0.197368	1.56901
ASGA0043752	9	71515513	0.0269773	0.186678	1.569
DRGA0015140	15	51699151	0.0269894	0.161184	1.56881
ALGA0045360	7	117569482	0.0270424	0.0526316	1.56796
H3GA0056028	8	31558167	0.0270614	0.230263	1.56765
ALGA0042597	7	74546893	0.0270864	0.174342	1.56725
ALGA0042601	7	74580371	0.0270864	0.174342	1.56725
ASGA0040784	9	2314765	0.0271894	0.185855	1.5656
ASGA0027784	6	21614261	0.0271903	0.351974	1.56559
ALGA0043002	7	82934139	0.0272007	0.320724	1.56542
ALGA0064029	11	75508411	0.0272043	0.238487	1.56536
ALGA0064156	11	76803907	0.0272085	0.447368	1.5653
ASGA0098900	10	49802418	0.0272452	0.487664	1.56471
MARC0113307	16	17660975	0.0272688	0.0962171	1.56433
ALGA0106042	16	17712054	0.0272688	0.0962171	1.56433
DRGA0009210	9	19882404	0.0272972	0.171875	1.56388
ASGA0004978	1	158940596	0.0272998	0.438322	1.56384
MARC0017652	3	51605702	0.0273201	0.264803	1.56352
ASGA0089323	8	89959199	0.0273579	0.365132	1.56292
ALGA0018199	3	27660765	0.027359	0.202303	1.5629
DRGA0007584	7	45414001	0.0273826	0.288651	1.56253
MARC0095254	3	111395424	0.0273981	0.104441	1.56228
MARC0040353	7	6928323	0.027411	0.42023	1.56208
ASGA0085546	6	5078840	0.0274111	0.373355	1.56207
H3GA0017242	5	98969658	0.0274308	0.461349	1.56176
MARC0041774	6	136381224	0.0274456	0.248355	1.56153
M1GA0011891	8	30368512	0.0274654	0.350329	1.56121
H3GA0030196	10	46297074	0.0275023	0.305921	1.56063
H3GA0007982	2	137818944	0.0275152	0.355263	1.56043
ALGA0042916	7	81626364	0.0275482	0.293586	1.55991
MARC0002374	1	20401835	0.0275558	0.464638	1.55979
ALGA0033693	5	95164103	0.0275612	0.4375	1.5597
ALGA0012489	2	21027657	0.0275837	0.380757	1.55935
ALGA0002593	1	35093408	0.027584	0.365132	1.55934
ALGA0122943	10	46772670	0.0276065	0.127467	1.55899
M1GA0016274	12	14919447	0.0276069	0.489309	1.55898
ALGA0104803	3	111427694	0.0276877	0.179276	1.55771
ASGA0092986	8	73576273	0.0277039	0.472039	1.55746
ALGA0069636	13	36263793	0.0277061	0.0740132	1.55743
DIAS0001594	14	74735219	0.0277093	0.421053	1.55737
ALGA0114853	13	59741254	0.0277144	0.337171	1.55729
ALGA0110494	12	40475625	0.0277488	0.384046	1.55676
ASGA0059498	13	180380188	0.0277757	0.331414	1.55634
INRA0006917	1	247074754	0.0278081	0.342105	1.55583
ALGA0115248	8	30482549	0.0278092	0.412007	1.55581
MARC0046088	6	83553285	0.0278711	0.396382	1.55485
M1GA0009945	7	30031473	0.0278772	0.10773	1.55475
MARC0003761	2	123208433	0.0278809	0.244243	1.55469
ASGA0097296	9	9391747	0.0279281	0.464638	1.55396
ALGA0121535	3	9274213	0.0279519	0.28125	1.55359
ASGA0103013	6	3976460	0.0279727	0.324836	1.55327
ALGA0124567	10	42992424	0.0279858	0.360197	1.55306
ASGA0030372	6	167886218	0.0279896	0.432566	1.553
MARC0050725	1	242928277	0.0279975	0.478618	1.55288
ASGA0092212	16	69545826	0.0280625	0.352796	1.55187
ALGA0070617	13	62083520	0.0280631	0.0805921	1.55186
ASGA0039152	8	82350449	0.0280693	0.182566	1.55177
ALGA0107169	16	9161758	0.0280803	0.377467	1.5516
MARC0008080	7	85109360	0.028087	0.125	1.5515
ASGA0002086	1	31190843	0.0281699	0.364309	1.55021
M1GA0013179	9	120427052	0.028186	0.410362	1.54997
MARC0017563	7	106750830	0.0281876	0.273849	1.54994
DIAS0002956	12	58891777	0.0282063	0.0674342	1.54965
ALGA0081351	14	117030333	0.0282181	0.216283	1.54947
ASGA0101437	15	125379441	0.0282247	0.32648	1.54937
DRGA0004397	4	5503851	0.028245	0.436678	1.54906
ASGA0089299	6	81804653	0.0282623	0.322368	1.54879
ALGA0005339	1	105560407	0.0282759	0.280428	1.54858
ASGA0091759	13	62329648	0.0283176	0.393914	1.54794
INRA0030422	8	111648387	0.0283224	0.212171	1.54787
DBMA0000248	12	15235337	0.0283231	0.340461	1.54786
ASGA0001753	1	26476427	0.0283244	0.270559	1.54784
ASGA0015120	3	73085886	0.0283245	0.189967	1.54784
ALGA0016948	2	147902697	0.0283431	0.131579	1.54755
H3GA0037717	13	180274842	0.0283446	0.175164	1.54753
MARC0093363	13	180346453	0.0283446	0.175164	1.54753
MARC0014132	14	5539276	0.0283486	0.440789	1.54747
H3GA0006122	2	16792032	0.0283753	0.101974	1.54706
MARC0012191	6	23436310	0.0284264	0.0879934	1.54628
MARC0082389	3	79465599	0.0284399	0.0550987	1.54607
ALGA0045587	7	120787316	0.0284767	0.351151	1.54551
ASGA0037001	7	121007567	0.0284767	0.351151	1.54551
ASGA0100110	11	74944137	0.0285189	0.351151	1.54487
M1GA0000567	1	6591689	0.0285294	0.393092	1.54471
M1GA0012801	9	19548092	0.0285992	0.345395	1.54365
ALGA0073150	13	180834813	0.0286223	0.159539	1.5433
ASGA0096714	3	64430802	0.0286437	0.288651	1.54297
ASGA0014972	3	64658324	0.0286437	0.288651	1.54297
ASGA0014974	3	64683704	0.0286437	0.288651	1.54297
H3GA0054422	15	135627733	0.0286629	0.296875	1.54268
MARC0108793	10	21031390	0.0286636	0.145559	1.54267
MARC0018828	10	21054756	0.0286636	0.145559	1.54267
ASGA0089408	9	28777212	0.028668	0.296053	1.5426
ASGA0001556	1	19799154	0.0286747	0.0970395	1.5425
ALGA0038348	7	7315812	0.0286891	0.481908	1.54228
ASGA0098828	17	42130987	0.0287073	0.189967	1.54201
ALGA0063936	11	74457639	0.0287116	0.395559	1.54194
H3GA0018968	6	149015308	0.0287693	0.285362	1.54107
ASGA0094073	9	22529918	0.0287996	0.401316	1.54061
M1GA0023373	18	50412559	0.0288265	0.334704	1.54021
ASGA0014014	3	27687133	0.0288706	0.20148	1.53954
ALGA0002334	1	31162256	0.028877	0.365954	1.53945
MARC0056527	17	29183951	0.028911	0.259868	1.53894
MARC0113797	2	30637816	0.0289183	0.202303	1.53883
ALGA0107997	9	20333394	0.0289189	0.174342	1.53882
ALGA0114331	6	151598115	0.0289299	0.444901	1.53865
MARC0005097	10	64694747	0.0289559	0.472862	1.53826
ALGA0005635	1	114610229	0.0289612	0.284539	1.53818
H3GA0025423	8	120335533	0.0289626	0.350329	1.53816
ASGA0071393	15	131916418	0.0289957	0.472039	1.53767
ALGA0064112	11	76257559	0.0290621	0.460526	1.53667
ALGA0000397	1	4467696	0.0290653	0.137336	1.53662
ALGA0117214	9	90571700	0.0290725	0.466283	1.53652
H3GA0039144	14	15984992	0.0290841	0.376645	1.53634
MARC0090046	11	24721343	0.0290929	0.0986842	1.53621
ASGA0043742	9	71180325	0.029113	0.179276	1.53591
ALGA0070598	13	61792579	0.0291255	0.0773026	1.53573
ALGA0112394	7	65277773	0.0291325	0.138158	1.53562
ALGA0041580	7	48022423	0.0292259	0.324013	1.53423
ASGA0009919	2	34698012	0.0292342	0.0608553	1.53411
MARC0016720	1	5354392	0.029259	0.106908	1.53374
ASGA0094056	9	91553403	0.0292905	0.488487	1.53327
ASGA0093001	9	91567137	0.0292905	0.488487	1.53327
MARC0104791	9	91589613	0.0292905	0.488487	1.53327
ASGA0024315	5	11932244	0.0293239	0.134868	1.53278
MARC0019460	5	98266999	0.0293328	0.292763	1.53265
H3GA0036465	13	51954121	0.0293523	0.0550987	1.53236
M1GA0007630	5	14112538	0.0294476	0.381579	1.53095
ASGA0104045	1	9899464	0.0294478	0.474507	1.53095
ALGA0041692	7	48516064	0.0294892	0.163651	1.53034
ALGA0121438	9	9379499	0.0295148	0.340461	1.52996
ALGA0032799	5	71494266	0.0295196	0.1875	1.52989
MARC0041890	2	122730914	0.0295413	0.251645	1.52957
M1GA0005481	4	6326417	0.0295516	0.188322	1.52942
MARC0066474	1	81376955	0.0295766	0.274671	1.52905
DRGA0001246	1	81411516	0.0295766	0.274671	1.52905
H3GA0019946	7	10939419	0.0295821	0.0929276	1.52897
M1GA0009777	7	23985825	0.0296453	0.3125	1.52804
ALGA0065221	12	14709054	0.0296537	0.487664	1.52792
ASGA0105056	6	16644113	0.0296598	0.443257	1.52783
ASGA0048951	10	64426192	0.0296878	0.427632	1.52742
DIAS0001639	8	71438099	0.0296992	0.166941	1.52726
ALGA0056733	10	7265042	0.0297208	0.146382	1.52694
DRGA0014408	14	99182544	0.0297259	0.263158	1.52687
ALGA0113862	18	47730108	0.0297448	0.123355	1.52659
ASGA0083792	4	122732978	0.0297643	0.466283	1.52631
DRGA0016747	17	41675886	0.0297946	0.0871711	1.52586
M1GA0000930	1	37580150	0.0297987	0.0838816	1.5258
MARC0019476	2	94758715	0.0298063	0.259868	1.52569
ALGA0084180	15	17511175	0.0298279	0.0896382	1.52538
ASGA0100396	18	3853880	0.0298684	0.0616776	1.52479
H3GA0052996	12	57534190	0.0298866	0.453125	1.52452
ASGA0002301	1	35471553	0.0299165	0.358553	1.52409
ASGA0029697	6	147365339	0.0299184	0.160362	1.52406
ALGA0093288	17	12101104	0.0299215	0.427632	1.52402
ASGA0105246	11	66169514	0.0299369	0.459704	1.52379
ALGA0013702	2	48557746	0.0300253	0.379934	1.52251
H3GA0036462	13	51627527	0.0300792	0.0805921	1.52173
ALGA0070187	13	52460319	0.0300792	0.0805921	1.52173
ASGA0042081	9	21695319	0.0301686	0.443257	1.52044
ASGA0103894	8	117157087	0.0301722	0.333882	1.52039
ALGA0020271	3	97178250	0.0302068	0.452303	1.5199
ALGA0006696	1	162206863	0.0302236	0.4375	1.51965
MARC0005539	5	7038845	0.0302303	0.449013	1.51956
MARC0013288	2	90782353	0.0302468	0.261513	1.51932
ALGA0013642	2	45347961	0.0302728	0.29523	1.51895
MARC0086286	1	145436479	0.0303705	0.444901	1.51755
ALGA0035583	6	74505299	0.0303748	0.117599	1.51749
ASGA0097787	6	168736581	0.0304315	0.213816	1.51668
DIAS0000493	3	60064515	0.0304648	0.466283	1.5162
ASGA0070951	15	125652126	0.0304785	0.370066	1.51601
ASGA0039757	8	119652700	0.0304951	0.0814145	1.51577
DRGA0009450	9	71192826	0.0305199	0.189145	1.51542
MARC0033200	6	50804198	0.0305337	0.35773	1.51522
MARC0077077	7	82713622	0.0305514	0.341283	1.51497
DRGA0011514	11	73310954	0.0305587	0.101151	1.51487
ALGA0106555	12	57360721	0.0305618	0.0978618	1.51482
MARC0053144	8	121827466	0.0305659	0.0896382	1.51476
DRGA0012487	13	58887325	0.0306408	0.360197	1.5137
ASGA0029693	6	147297854	0.0306858	0.212993	1.51306
H3GA0009783	3	63871068	0.0306982	0.271382	1.51289
ALGA0067723	13	6748946	0.0307108	0.324013	1.51271
MARC0108036	16	29891002	0.0307124	0.206414	1.51269
ASGA0060728	14	5697069	0.0307269	0.234375	1.51248
SIRI0000169	8	108029995	0.0307401	0.311678	1.51229
ALGA0081202	14	113976558	0.0307428	0.286184	1.51226
DRGA0008893	8	130360804	0.0307467	0.46875	1.5122
DBWU0001065	6	128643082	0.0307864	0.245066	1.51164
ALGA0042987	7	82605595	0.0308157	0.286184	1.51123
ASGA0105133	4	121148937	0.0308507	0.359375	1.51073
M1GA0026918	11	75149692	0.0308613	0.346217	1.51059
ALGA0077796	14	55730377	0.0309303	0.430921	1.50962
INRA0053259	17	25545243	0.0309441	0.402961	1.50942
ALGA0095311	17	45041971	0.0309492	0.0583882	1.50935
ASGA0066212	14	114344027	0.0309663	0.436678	1.50911
ASGA0039230	8	86223850	0.0310031	0.189967	1.50859
ALGA0069724	13	39238572	0.0310036	0.228618	1.50859
MARC0060671	6	81808760	0.0310144	0.323191	1.50844
ALGA0120443	6	81829669	0.0310144	0.323191	1.50844
MARC0020691	9	9394432	0.0310149	0.337993	1.50843
MARC0056021	15	127218229	0.0310323	0.313322	1.50819
ALGA0113805	9	65383784	0.0310398	0.461349	1.50808
DRGA0003000	2	48695567	0.0311129	0.379112	1.50706
DRGA0007131	7	10205525	0.0311533	0.0592105	1.5065
ASGA0052061	11	74843458	0.0311918	0.249178	1.50596
H3GA0005436	1	145534222	0.0312264	0.444901	1.50548
ASGA0101718	1	159785087	0.0312341	0.430921	1.50537
ALGA0004194	1	70181494	0.0312474	0.206414	1.50519
ALGA0007762	1	208448729	0.0312683	0.0550987	1.5049
H3GA0003625	1	208461302	0.0312683	0.0550987	1.5049
ALGA0064014	11	75383099	0.0313227	0.179276	1.50414
DRGA0009791	9	119250492	0.0313389	0.172697	1.50392
MARC0002118	9	119267745	0.0313389	0.172697	1.50392
ASGA0097998	9	20484419	0.0313921	0.453125	1.50318
H3GA0001825	1	57873684	0.031471	0.0641447	1.50209
DRGA0000457	1	31237920	0.0315102	0.186678	1.50155
ALGA0120651	12	57549303	0.0315505	0.405428	1.50099
ALGA0111643	15	126925609	0.0315557	0.0863487	1.50092
ASGA0080217	18	48067511	0.0315669	0.120888	1.50077
ALGA0116513	10	50890670	0.0315717	0.125	1.5007
ASGA0042217	9	25406291	0.0316577	0.487664	1.49952
ALGA0052058	9	25417110	0.0316577	0.487664	1.49952
MARC0021267	9	25438712	0.0316577	0.487664	1.49952
MARC0005196	6	39859759	0.0317016	0.384868	1.49892
ALGA0039018	7	17048316	0.0317361	0.0526316	1.49845
ASGA0028790	6	88118337	0.0317741	0.441612	1.49793
MARC0064781	8	76967952	0.0318382	0.310033	1.49705
H3GA0012614	4	40149682	0.0318519	0.0657895	1.49686
ALGA0087356	15	122895848	0.0318559	0.39227	1.49681
H3GA0021565	7	48192366	0.0318921	0.379112	1.49632
ALGA0092809	17	4753004	0.0319123	0.0625	1.49604
ALGA0022414	4	5188633	0.031915	0.347862	1.49601
ASGA0052440	12	301083	0.0319218	0.309211	1.49591
H3GA0054369	6	4255006	0.0319478	0.167763	1.49556
ASGA0029890	6	154702630	0.0319735	0.206414	1.49521
ASGA0072817	16	26426528	0.0320044	0.243421	1.49479
ALGA0006902	1	167772661	0.0320167	0.272204	1.49462
H3GA0025434	8	121378620	0.032019	0.46875	1.49459
ASGA0097645	6	83545020	0.03204	0.383224	1.49431
ALGA0044812	7	111659421	0.0320408	0.275493	1.4943
ALGA0069730	13	39747923	0.0320697	0.345395	1.49391
ALGA0000047	1	768502	0.0320699	0.241776	1.4939
ASGA0000071	1	771992	0.0320699	0.241776	1.4939
ALGA0000232	1	1089823	0.0320699	0.241776	1.4939
MARC0028827	1	1110091	0.0320699	0.241776	1.4939
ASGA0095320	2	9226845	0.0320804	0.114309	1.49376
H3GA0002186	1	84172912	0.0321087	0.285362	1.49338
MARC0098302	2	41704064	0.0321266	0.0518092	1.49314
ALGA0014405	2	90415908	0.0321684	0.262336	1.49257
DRGA0003128	2	90510149	0.0321684	0.262336	1.49257
INRA0008998	2	90528947	0.0321684	0.262336	1.49257
MARC0047568	2	90808927	0.0321684	0.262336	1.49257
H3GA0044446	15	58868813	0.0321865	0.251645	1.49233
ALGA0004266	1	72060024	0.0321987	0.129112	1.49216
M1GA0013235	9	128939112	0.0322006	0.162007	1.49214
H3GA0041235	14	84308720	0.0322419	0.21875	1.49158
ALGA0092167	16	75637681	0.0322678	0.231086	1.49123
MARC0029629	9	69334930	0.0322788	0.424342	1.49108
ALGA0053685	9	69362504	0.0322788	0.424342	1.49108
ALGA0053689	9	69387964	0.0322788	0.424342	1.49108
MARC0074527	9	69396872	0.0322788	0.424342	1.49108
ASGA0024563	5	13140348	0.0323185	0.236842	1.49055
H3GA0001452	1	35960192	0.0323237	0.425164	1.49048
INRA0001270	1	26681941	0.0323284	0.28125	1.49042
ALGA0074780	14	7158873	0.0323304	0.48273	1.49039
M1GA0005479	4	6303904	0.0323507	0.205592	1.49012
ASGA0075300	17	11661687	0.0323521	0.0550987	1.4901
ALGA0112320	2	19138048	0.0323686	0.226974	1.48988
ASGA0023380	4	128058721	0.0324901	0.428454	1.48825
ALGA0112709	6	39838098	0.0324957	0.162829	1.48817
MARC0043111	10	36213710	0.032497	0.129934	1.48816
ASGA0048838	10	63315507	0.0325694	0.103618	1.48719
MARC0074336	10	49786714	0.0325914	0.205592	1.4869
ASGA0082556	15	135729701	0.0326218	0.305921	1.48649
ALGA0098528	18	46523411	0.0326802	0.212171	1.48572
ALGA0036671	6	129882313	0.0327365	0.182566	1.48497
MARC0053979	1	166608531	0.0327373	0.193257	1.48496
ALGA0013592	2	44471618	0.0327395	0.214638	1.48493
ALGA0115399	2	44552554	0.0327395	0.214638	1.48493
MARC0032910	10	36392881	0.0327984	0.434211	1.48415
INRA0033050	10	6509316	0.0328174	0.497533	1.4839
ALGA0068826	13	22939053	0.0328396	0.207237	1.4836
ASGA0057854	13	61042899	0.0328961	0.390625	1.48286
ASGA0057864	13	61140536	0.0328961	0.390625	1.48286
H3GA0017878	6	40212335	0.0328989	0.480263	1.48282
H3GA0052889	6	74250565	0.0329277	0.287007	1.48244
ASGA0104047	6	68527058	0.0329281	0.0657895	1.48243
ASGA0095700	3	3014517	0.032968	0.162007	1.48191
MARC0054233	10	43793444	0.0329836	0.38898	1.4817
ASGA0101291	2	11716316	0.0329964	0.498355	1.48153
H3GA0025385	8	118549115	0.0330622	0.452303	1.48067
ASGA0026782	5	93145860	0.0330944	0.127467	1.48025
ALGA0104495	6	154326360	0.0331016	0.445724	1.48015
ASGA0098617	6	154347281	0.0331016	0.445724	1.48015
H3GA0056068	6	154348492	0.0331016	0.445724	1.48015
ASGA0071068	15	127708765	0.0331154	0.351974	1.47997
ALGA0049414	8	120167202	0.0331163	0.348684	1.47996
INRA0040190	13	51035222	0.0331777	0.0748355	1.47915
MARC0041634	16	23020259	0.0332012	0.490132	1.47885
ASGA0008267	1	97096271	0.033209	0.347039	1.47874
ASGA0103565	13	62488731	0.0332226	0.189967	1.47857
MARC0009334	13	62523469	0.0332226	0.189967	1.47857
ALGA0038398	7	7865768	0.0332316	0.140625	1.47845
ASGA0004184	1	108019838	0.0332664	0.309211	1.47799
ASGA0082117	6	159541581	0.0332743	0.147204	1.47789
DIAS0004227	13	50537126	0.0332855	0.277961	1.47775
H3GA0031644	11	24524579	0.0332968	0.328947	1.4776
H3GA0008665	3	11097868	0.0333027	0.417763	1.47752
ASGA0084578	12	50190727	0.0333427	0.0847039	1.477
M1GA0001107	1	118905353	0.0333471	0.421053	1.47694
ASGA0093814	16	3422488	0.0333524	0.344572	1.47687
ASGA0003114	1	58860534	0.0333624	0.443257	1.47674
ALGA0005266	1	100545293	0.0334067	0.208059	1.47617
MARC0066961	4	108883826	0.0334072	0.321546	1.47616
ASGA0060845	14	6850424	0.033419	0.321546	1.47601
ALGA0121591	16	75577138	0.0334208	0.109375	1.47598
ALGA0033750	5	94586457	0.0334409	0.438322	1.47572
INRA0030178	8	96122114	0.0335005	0.0789474	1.47495
ALGA0106239	2	144841166	0.0335049	0.139803	1.47489
DRGA0017574	2	144842462	0.0335049	0.139803	1.47489
ALGA0007511	1	196627800	0.0335208	0.161184	1.47469
INRA0005707	1	196655180	0.0335208	0.161184	1.47469
ALGA0117939	13	62490183	0.0335328	0.175164	1.47453
ALGA0004686	1	83126226	0.0335722	0.320724	1.47402
INRA0003158	1	83233838	0.0335722	0.320724	1.47402
ASGA0057818	13	58912533	0.0335847	0.352796	1.47386
ALGA0070500	13	58942153	0.0335847	0.352796	1.47386
ASGA0105748	13	59024883	0.0335847	0.352796	1.47386
ASGA0091483	13	59027483	0.0335847	0.352796	1.47386
H3GA0036622	13	59654937	0.0335847	0.352796	1.47386
ASGA0038470	8	30114965	0.0336235	0.310033	1.47336
MARC0020707	14	27331142	0.0336295	0.478618	1.47328
ALGA0037532	6	156678392	0.0336345	0.342928	1.47321
MARC0110813	8	103190773	0.0336796	0.0921053	1.47263
MARC0015469	13	59581217	0.0336823	0.0814145	1.4726
ALGA0107079	9	16554937	0.0336836	0.184211	1.47258
ALGA0013687	2	47326959	0.0337134	0.180921	1.4722
ALGA0044585	7	109599060	0.0337496	0.356908	1.47173
MARC0017424	6	14532668	0.0337515	0.0962171	1.47171
ALGA0090654	16	46994968	0.0337541	0.4375	1.47167
M1GA0007255	5	5290427	0.0337869	0.297697	1.47125
H3GA0029961	10	37147528	0.0338134	0.190789	1.47091
M1GA0020457	15	121398466	0.0338528	0.217105	1.4704
ALGA0020487	3	103385049	0.0338898	0.14227	1.46993
MARC0002554	17	44863729	0.0339057	0.0896382	1.46973
H3GA0003733	1	221642261	0.0339184	0.260691	1.46957
ASGA0093813	6	38884852	0.0339336	0.402138	1.46937
MARC0045324	6	38897231	0.0339336	0.402138	1.46937
UMB10000117	8	117993437	0.0339746	0.498355	1.46885
MARC0034151	7	111106031	0.0339976	0.321546	1.46855
ALGA0109179	8	106566711	0.034008	0.467105	1.46842
MARC0065826	13	203372140	0.0340357	0.183388	1.46807
ALGA0107999	14	3675442	0.0340554	0.308388	1.46781
ALGA0049450	8	120834247	0.0340918	0.29852	1.46735
ASGA0072751	16	25032947	0.0340956	0.382401	1.4673
ALGA0037126	6	147264783	0.0341324	0.166118	1.46683
ALGA0001557	1	19330798	0.0341388	0.426809	1.46675
ASGA0071237	15	129459178	0.0342125	0.416118	1.46582
ALGA0002730	1	37946487	0.0342292	0.162829	1.4656
SIRI0000829	1	145564461	0.034264	0.341283	1.46516
MARC0081062	17	22703649	0.0342775	0.449013	1.46499
ALGA0090020	16	29698357	0.0342918	0.20477	1.46481
ALGA0090021	16	29723701	0.0342918	0.20477	1.46481
ASGA0094394	6	25162115	0.0343206	0.435033	1.46444
DIAS0003387	18	50394581	0.0343318	0.335526	1.4643
MARC0026068	6	152783408	0.0343329	0.223684	1.46429
ASGA0095399	16	66739018	0.0343843	0.189967	1.46364
ALGA0107135	13	53494621	0.0345231	0.493421	1.46189
ALGA0046595	8	15743497	0.0345299	0.101974	1.4618
MARC0001591	12	6841471	0.0345374	0.0740132	1.46171
ALGA0042957	7	81995571	0.0345411	0.230263	1.46166
H3GA0045119	15	122331723	0.0345812	0.265625	1.46116
M1GA0024089	15	135632508	0.034625	0.0649671	1.46061
MARC0070231	15	7671940	0.0346314	0.0493421	1.46053
MARC0073975	15	45624673	0.0346369	0.174342	1.46046
ALGA0093828	17	23020782	0.0346545	0.495888	1.46024
ALGA0006599	1	159660303	0.0346594	0.399671	1.46018
ASGA0099181	2	143929271	0.0346626	0.215461	1.46014
ALGA0121760	6	83076428	0.034665	0.289474	1.46011
ALGA0071911	13	125299047	0.0347203	0.310033	1.45942
H3GA0024856	8	45485535	0.0347448	0.366776	1.45911
ALGA0101082	9	22235304	0.0347952	0.467928	1.45848
MARC0085465	17	52872738	0.0348142	0.222039	1.45824
H3GA0031628	11	24137589	0.0348239	0.141447	1.45812
H3GA0048142	17	24395858	0.0348474	0.268914	1.45783
ASGA0099296	13	202901702	0.0348567	0.162829	1.45771
ALGA0006999	1	171219137	0.0349369	0.449836	1.45672
ALGA0073831	13	200688434	0.0349863	0.244243	1.4561
ASGA0034482	7	74239881	0.0350196	0.337993	1.45569
ALGA0042588	7	74380336	0.0350196	0.337993	1.45569
ASGA0087880	9	21573912	0.0350215	0.462993	1.45567
ASGA0093670	12	304547	0.0350624	0.310033	1.45516
ASGA0085650	12	324004	0.0350624	0.310033	1.45516
MARC0006423	3	96593633	0.035132	0.472039	1.4543
DIAS0004358	6	47728980	0.035164	0.370066	1.4539
MARC0029540	5	94126395	0.0352095	0.399671	1.45334
ALGA0007265	1	184802857	0.0352517	0.185033	1.45282
DIAS0003506	17	5556982	0.0352563	0.490954	1.45276
H3GA0039300	14	21614478	0.0352633	0.287007	1.45268
ISU10000372	2	28988340	0.0352867	0.395559	1.45239
ALGA0056905	10	8689388	0.0352993	0.0575658	1.45223
MARC0022831	16	59687837	0.0353126	0.078125	1.45207
ASGA0015743	3	106118641	0.0353187	0.489309	1.45199
ALGA0116481	9	17044375	0.0353445	0.239309	1.45168
ALGA0123749	6	126513466	0.0353772	0.251645	1.45128
H3GA0056266	6	126513715	0.0353772	0.251645	1.45128
ASGA0009038	2	10990855	0.0353879	0.166118	1.45114
ASGA0093756	12	60317715	0.035434	0.199013	1.45058
ALGA0048118	8	70980587	0.0354829	0.365954	1.44998
ALGA0092434	16	323177	0.0355321	0.0625	1.44938
ALGA0109619	13	17992272	0.0355342	0.116776	1.44935
MARC0046984	14	85531863	0.0355806	0.0888158	1.44879
ALGA0079420	14	86063988	0.0355806	0.0888158	1.44879
ASGA0103233	1	251166477	0.0355843	0.273026	1.44874
ALGA0005610	1	113323358	0.0355879	0.287829	1.4487
MARC0103791	1	113346598	0.0355879	0.287829	1.4487
ALGA0065514	12	19244987	0.0355952	0.273026	1.44861
ALGA0049435	8	120253959	0.0355981	0.349507	1.44857
ALGA0049441	8	120291881	0.0355981	0.349507	1.44857
BGIS0002760	8	120374365	0.0355981	0.349507	1.44857
ALGA0106992	1	27550386	0.0356216	0.145559	1.44829
ALGA0108021	7	47590004	0.0356503	0.271382	1.44794
M1GA0000482	1	3310395	0.035725	0.200658	1.44703
ALGA0025288	4	58298981	0.0357555	0.305921	1.44666
H3GA0028450	9	129974701	0.0357919	0.251645	1.44622
ASGA0046443	10	10230082	0.0357978	0.0921053	1.44614
ALGA0047534	8	33816608	0.0358392	0.401316	1.44564
ASGA0038572	8	32813036	0.0359031	0.457237	1.44487
ALGA0045171	7	116217163	0.0359498	0.169408	1.4443
H3GA0002461	1	104202529	0.035957	0.320724	1.44422
M1GA0008687	6	76494253	0.0359737	0.382401	1.44401
ASGA0044532	9	121867335	0.0361074	0.114309	1.4424
ASGA0089440	8	115799722	0.0361294	0.439145	1.44214
MARC0026665	12	19557748	0.0361297	0.189145	1.44214
ALGA0014464	2	93873540	0.0361392	0.268914	1.44202
ALGA0062417	11	52558999	0.0361459	0.4375	1.44194
ALGA0080883	14	107948513	0.0361542	0.411184	1.44184
MARC0051771	3	16269605	0.0361622	0.48602	1.44174
ALGA0098906	18	53672799	0.0361849	0.240132	1.44147
INRA0056201	18	53697787	0.0361849	0.240132	1.44147
MARC0047913	3	111525972	0.0361895	0.165296	1.44142
ASGA0080429	18	53775951	0.0361915	0.185855	1.44139
MARC0091371	2	144110484	0.0361937	0.249178	1.44137
DRGA0016597	17	17215846	0.036201	0.0921053	1.44128
ALGA0020282	3	97225641	0.0362026	0.374178	1.44126
ASGA0099961	8	122677857	0.036235	0.412007	1.44087
ASGA0060892	14	7108189	0.0362505	0.398849	1.44069
M1GA0009118	6	167968212	0.0362751	0.102796	1.44039
ALGA0002905	1	42849930	0.0362846	0.444079	1.44028
ALGA0022658	4	7137098	0.0362909	0.475329	1.4402
ASGA0010962	2	96507329	0.0362927	0.23602	1.44018
ALGA0041338	7	44489604	0.0363237	0.253289	1.43981
MARC0051140	11	16673418	0.0363808	0.0863487	1.43913
ALGA0114294	15	130629829	0.0363989	0.163651	1.43891
ALGA0013525	2	43191966	0.0364014	0.0567434	1.43888
MARC0112888	2	43266253	0.0364014	0.0567434	1.43888
MARC0095078	16	27613138	0.0364301	0.363487	1.43854
H3GA0043987	15	24557865	0.0364705	0.313322	1.43806
H3GA0006383	2	25215306	0.0364759	0.179276	1.43799
INRA0001931	1	41154562	0.0364761	0.0707237	1.43799
ASGA0084469	5	10169852	0.0364787	0.444901	1.43796
ALGA0107327	12	24215431	0.036506	0.0690789	1.43764
ASGA0074556	16	75142408	0.0365066	0.376645	1.43763
ASGA0065636	14	101179803	0.0365134	0.261513	1.43755
ASGA0065640	14	101325733	0.0365134	0.261513	1.43755
ASGA0095634	13	22732583	0.0365274	0.386513	1.43738
ASGA0015007	3	67354617	0.0365334	0.192434	1.43731
ALGA0094453	17	32289355	0.0365356	0.331414	1.43728
ALGA0094462	17	32389053	0.0365356	0.331414	1.43728
ALGA0107850	10	50820047	0.036569	0.20148	1.43689
ALGA0045976	7	46453689	0.0365721	0.275493	1.43685
ASGA0093988	10	40755648	0.0365862	0.379112	1.43668
MARC0053833	15	119128056	0.0365898	0.226974	1.43664
ALGA0105347	16	70792119	0.036606	0.369243	1.43645
ALGA0107928	10	20955879	0.0366125	0.189145	1.43637
MARC0021106	10	20960067	0.0366125	0.189145	1.43637
ALGA0088720	16	4448631	0.0366765	0.3125	1.43561
H3GA0002152	1	81162933	0.0367149	0.346217	1.43516
H3GA0002455	1	103137863	0.0367351	0.245066	1.43492
ASGA0085197	12	51927517	0.0367519	0.324013	1.43472
MARC0030897	15	128489014	0.0367593	0.199836	1.43463
ALGA0033549	5	90976403	0.0367735	0.0912829	1.43447
DIAS0000234	5	21209881	0.0367806	0.0715461	1.43438
M1GA0020561	15	132241804	0.0367835	0.485197	1.43435
DRGA0011849	13	1266903	0.0368125	0.332237	1.434
ALGA0074698	14	6594809	0.0368332	0.148026	1.43376
ASGA0050217	11	21204331	0.0368748	0.377467	1.43327
ASGA0036838	7	118571004	0.0369331	0.0748355	1.43258
H3GA0056013	12	25066287	0.0369771	0.14227	1.43207
ASGA0088364	3	62957932	0.0370175	0.318257	1.43159
M1GA0026980	12	6995769	0.0370369	0.398026	1.43136
MARC0083970	1	145548160	0.0370995	0.220395	1.43063
MARC0077792	2	44147014	0.0371183	0.17352	1.43041
ALGA0120391	2	44244368	0.0371183	0.17352	1.43041
ASGA0082267	2	44279928	0.0371183	0.17352	1.43041
MARC0087420	6	26888324	0.037195	0.0666118	1.42952
ALGA0105450	9	90730116	0.0372327	0.390625	1.42908
ALGA0106572	8	108239598	0.0372378	0.359375	1.42902
ALGA0113773	8	75567134	0.037249	0.476974	1.42889
H3GA0048609	17	33080621	0.0372695	0.481908	1.42865
ASGA0097122	9	22809014	0.0372866	0.150493	1.42845
ALGA0107639	8	120014091	0.0373115	0.0583882	1.42816
ASGA0090715	2	130689855	0.0373243	0.303454	1.42801
H3GA0009045	3	22227697	0.0373318	0.494243	1.42792
ALGA0087425	15	122408881	0.0373643	0.447368	1.42754
ASGA0008026	1	270522085	0.037367	0.194901	1.42751
ASGA0092460	16	70656530	0.0374688	0.481908	1.42633
ASGA0073168	16	38829643	0.03747	0.480263	1.42632
ALGA0047344	8	29919790	0.0374799	0.224507	1.4262
ASGA0071383	15	131638959	0.0375359	0.316612	1.42555
ASGA0031657	7	19503271	0.0375401	0.0830592	1.4255
ASGA0031662	7	19567933	0.0375401	0.0830592	1.4255
ALGA0085853	15	74207778	0.0375696	0.186678	1.42516
ALGA0085850	15	74223043	0.0375696	0.186678	1.42516
ALGA0105491	12	60244776	0.0375697	0.217105	1.42516
ALGA0102774	3	16156429	0.0376055	0.495888	1.42475
ASGA0000050	1	510239	0.0376102	0.389803	1.42469
ASGA0013344	3	11076493	0.0376132	0.277961	1.42466
INRA0003604	1	105440236	0.0376563	0.262336	1.42416
ALGA0059302	10	52834518	0.0376578	0.293586	1.42415
ALGA0080320	14	99207860	0.0376671	0.264803	1.42404
H3GA0041668	14	99233915	0.0376671	0.264803	1.42404
ALGA0080326	14	99280406	0.0376671	0.264803	1.42404
CASI0010077	1	10880316	0.0376799	0.347862	1.42389
H3GA0052550	3	95567908	0.0377297	0.4375	1.42332
ALGA0049410	8	120079353	0.0377524	0.206414	1.42306
ALGA0013598	2	44638259	0.0377772	0.215461	1.42277
ALGA0013618	2	45003832	0.0377772	0.215461	1.42277
MARC0045605	9	33640348	0.0378123	0.20477	1.42237
MARC0028300	2	37035911	0.0378278	0.0978618	1.42219
INRA0007360	1	258121671	0.037847	0.467105	1.42197
H3GA0039406	14	23155896	0.0378508	0.136513	1.42192
ASGA0071359	15	131451971	0.0378913	0.192434	1.42146
H3GA0050928	18	43824810	0.0379074	0.119243	1.42128
INRA0005724	1	198450596	0.0379599	0.137336	1.42067
ALGA0105414	2	36235392	0.0380503	0.457237	1.41964
MARC0010023	12	15540759	0.0380775	0.15625	1.41933
M1GA0011960	8	71547642	0.0380978	0.183388	1.4191
ALGA0048142	8	71785956	0.0380978	0.183388	1.4191
H3GA0021503	7	47712958	0.0381035	0.335526	1.41903
ALGA0000778	1	8362294	0.0381118	0.328125	1.41894
MARC0059880	9	87970661	0.0382121	0.165296	1.4178
H3GA0047116	16	71529762	0.0382196	0.485197	1.41771
MARC0114889	6	94223271	0.0382337	0.368421	1.41755
ALGA0048101	8	69903693	0.0382443	0.0945724	1.41743
ASGA0033603	7	46081552	0.0382647	0.324013	1.4172
ASGA0088957	8	35953783	0.0382663	0.333059	1.41718
ALGA0081245	14	114622115	0.0383088	0.265625	1.4167
ALGA0108836	5	2904379	0.0383286	0.410362	1.41648
ALGA0111004	1	242299375	0.0383486	0.363487	1.41625
H3GA0026822	9	25392592	0.0383882	0.488487	1.4158
ASGA0105173	3	38310751	0.0384319	0.45148	1.41531
ALGA0114510	3	38494591	0.0384319	0.45148	1.41531
ALGA0070192	13	52784022	0.0384546	0.304276	1.41505
ASGA0104725	6	157678299	0.038473	0.125822	1.41484
H3GA0024969	8	72924670	0.0385022	0.123355	1.41451
ALGA0088014	15	131261928	0.0385116	0.178454	1.41441
ALGA0031749	5	37261727	0.0385436	0.472039	1.41405
ASGA0105018	6	39457626	0.0385494	0.333059	1.41398
ASGA0096656	12	51930934	0.0385574	0.258224	1.41389
ASGA0011547	2	119425305	0.0385727	0.352796	1.41372
MARC0021375	3	15977072	0.0386259	0.0723684	1.41312
ALGA0093239	17	12570158	0.0386647	0.162829	1.41269
ALGA0051952	9	23818225	0.0386742	0.182566	1.41258
ALGA0074439	14	4485283	0.0387756	0.364309	1.41144
MARC0039133	18	48529227	0.0387946	0.407072	1.41123
ALGA0123629	15	132702538	0.0388244	0.300987	1.4109
ASGA0047494	10	30907607	0.0388512	0.212171	1.4106
ASGA0094962	8	3963662	0.0389014	0.407895	1.41003
ASGA0089599	12	6899986	0.0389271	0.078125	1.40975
ALGA0106208	12	10485498	0.0389343	0.362664	1.40967
ASGA0105128	11	74705703	0.0389469	0.214638	1.40953
MARC0080318	2	123270341	0.0389654	0.209704	1.40932
MARC0089734	10	53082496	0.0390477	0.463816	1.4084
ALGA0110335	12	47850397	0.0390772	0.178454	1.40808
H3GA0024700	8	30394981	0.0390817	0.472039	1.40803
ASGA0088902	2	149719736	0.0390983	0.0534539	1.40784
DRGA0010491	10	41436877	0.0391649	0.477796	1.4071
ALGA0017209	3	5537222	0.0391873	0.465461	1.40686
M1GA0022408	17	57440200	0.0392087	0.121711	1.40662
INRA0002582	1	59117570	0.0392156	0.466283	1.40654
ASGA0084628	6	155062791	0.0392934	0.0748355	1.40568
ALGA0070045	13	49758810	0.0393073	0.0723684	1.40553
ALGA0070071	13	50232512	0.0393073	0.0723684	1.40553
ALGA0070080	13	50353705	0.0393073	0.0723684	1.40553
ALGA0070081	13	50375603	0.0393073	0.0723684	1.40553
DIAS0001273	13	50452947	0.0393073	0.0723684	1.40553
DRGA0003111	2	89156059	0.0393135	0.497533	1.40546
DRGA0005227	4	115978704	0.0393138	0.21875	1.40545
ASGA0066211	14	114445491	0.03934	0.203125	1.40517
ASGA0090908	3	18687297	0.0394428	0.0731908	1.40403
ALGA0102956	3	18689732	0.0394428	0.0731908	1.40403
ASGA0065594	14	100543517	0.0394583	0.253289	1.40386
ALGA0069350	13	29727429	0.039459	0.207237	1.40385
ASGA0068751	15	16683993	0.0394773	0.0995066	1.40365
ASGA0099715	12	60394823	0.0395851	0.220395	1.40247
ALGA0113815	12	12017916	0.0395943	0.152138	1.40237
H3GA0003815	1	229566426	0.0395991	0.457237	1.40231
ASGA0018166	4	10073265	0.0396304	0.282895	1.40197
ASGA0013321	3	10931446	0.0396427	0.217928	1.40184
ASGA0010940	2	94595399	0.0397274	0.257401	1.40091
H3GA0027965	9	105583028	0.0397462	0.287007	1.4007
ASGA0003663	1	81910924	0.0397623	0.367599	1.40053
MARC0090630	2	20987826	0.0397866	0.272204	1.40026
ASGA0091288	6	39580299	0.0397875	0.229441	1.40025
ALGA0037123	6	146593411	0.0398631	0.0888158	1.39943
DIAS0002826	2	87792989	0.0398817	0.153783	1.39923
ASGA0023412	4	128333002	0.0398966	0.402138	1.39906
ASGA0101005	7	81813821	0.0399002	0.26727	1.39903
ASGA0095011	2	119406710	0.0399056	0.353618	1.39897
INRA0041404	13	180260378	0.0399223	0.17023	1.39878
MARC0083653	12	429636	0.0399355	0.306743	1.39864
ALGA0104910	2	92919953	0.039943	0.261513	1.39856
ASGA0083207	2	93018302	0.039943	0.261513	1.39856
ASGA0055599	13	2122113	0.0399446	0.143092	1.39854
H3GA0024069	8	2253270	0.0399571	0.149671	1.39841
MARC0052069	6	6046464	0.0399771	0.45148	1.39819
ASGA0017342	4	4453755	0.0399909	0.0534539	1.39804
ASGA0011544	2	118954474	0.0400108	0.137336	1.39782
INRA0046363	14	103412864	0.0400193	0.0526316	1.39773
INRA0046364	14	103432928	0.0400193	0.0526316	1.39773
MARC0063508	3	16279377	0.0400353	0.48273	1.39756
ALGA0091411	16	67438505	0.0400431	0.117599	1.39747
MARC0043169	3	9754409	0.0400722	0.174342	1.39716
H3GA0021402	7	43867941	0.0400991	0.5	1.39687
ALGA0041174	7	42731709	0.040113	0.3125	1.39672
ASGA0099260	12	489991	0.0401396	0.373355	1.39643
M1GA0020579	15	132510232	0.0402068	0.243421	1.3957
ALGA0105898	15	132689489	0.0402068	0.243421	1.3957
ALGA0032500	5	66211719	0.0402154	0.450658	1.39561
MARC0077442	7	25442390	0.0402546	0.199013	1.39518
ALGA0012526	2	21657539	0.0402604	0.0616776	1.39512
ALGA0004722	1	84376735	0.0402768	0.273849	1.39495
DRGA0001282	1	84520031	0.0402768	0.273849	1.39495
ASGA0003711	1	84540572	0.0402768	0.273849	1.39495
MARC0081058	1	114339448	0.0402851	0.480263	1.39486
ALGA0073146	13	180988110	0.0402861	0.154605	1.39484
H3GA0034289	12	38169382	0.0403175	0.486842	1.39451
ALGA0119579	10	66878785	0.0403402	0.410362	1.39426
MARC0032926	2	43949286	0.0403531	0.13898	1.39412
MARC0022531	7	85532071	0.0403616	0.470395	1.39403
M1GA0003027	2	91358118	0.0403662	0.262336	1.39398
H3GA0008543	3	8142551	0.0403859	0.328947	1.39377
MARC0024244	7	44636493	0.0404183	0.28125	1.39342
H3GA0001228	1	27750374	0.0404193	0.202303	1.39341
ASGA0050958	11	52974764	0.0404361	0.324836	1.39323
ASGA0105924	3	62896028	0.0405192	0.384868	1.39234
ALGA0104633	8	30529072	0.0405192	0.328947	1.39234
MARC0025598	3	63425054	0.0405725	0.324013	1.39177
ALGA0110343	5	30746165	0.0405768	0.390625	1.39172
INRA0010988	3	83656607	0.0405996	0.261513	1.39148
ASGA0083549	1	256306891	0.0406052	0.359375	1.39142
MARC0075685	7	83764882	0.0406091	0.279605	1.39138
ASGA0029640	6	143375504	0.0406878	0.216283	1.39054
ASGA0039359	8	92548217	0.0406894	0.135691	1.39052
ALGA0117463	9	37896076	0.0407212	0.17352	1.39018
ASGA0022555	4	118553469	0.040736	0.0592105	1.39002
CASI0003401	1	247324546	0.0407461	0.207237	1.38991
ASGA0058702	13	114825909	0.0407834	0.105263	1.38952
ALGA0022251	4	4353603	0.0408447	0.269737	1.38886
ASGA0023713	5	4131296	0.04085	0.20148	1.38881
ALGA0038286	7	6595811	0.0408534	0.434211	1.38877
ALGA0014521	2	96004482	0.0408673	0.241776	1.38862
MARC0027886	9	70261285	0.0409148	0.457237	1.38812
MARC0023564	9	70274417	0.0409148	0.457237	1.38812
ASGA0090661	9	9326958	0.040915	0.254112	1.38812
MARC0030656	7	92292214	0.0409831	0.0740132	1.3874
DIAS0001793	1	226422356	0.0410144	0.344572	1.38706
MARC0002939	1	8258769	0.0410162	0.11102	1.38704
DRGA0011840	13	850191	0.0410286	0.150493	1.38691
DRGA0011841	13	879983	0.0410286	0.150493	1.38691
H3GA0002892	1	141691193	0.0410371	0.212171	1.38682
ALGA0106536	13	25894847	0.0410518	0.11102	1.38667
ALGA0107554	15	60110316	0.041054	0.385691	1.38664
ASGA0083801	6	4301625	0.0410888	0.287007	1.38628
ALGA0123796	6	30413505	0.0411537	0.125	1.38559
ASGA0057360	13	39968087	0.0412299	0.379112	1.38479
ASGA0071624	15	136073391	0.0412317	0.0723684	1.38477
DIAS0003356	7	23143100	0.0412394	0.490954	1.38469
ALGA0108166	16	9582917	0.041243	0.227796	1.38465
ALGA0105894	9	38054923	0.0412969	0.171875	1.38408
MARC0056915	9	109560018	0.0413023	0.158717	1.38403
ASGA0006364	1	240406043	0.0413024	0.435855	1.38402
DIAS0000052	15	121460992	0.041364	0.224507	1.38338
ASGA0004855	1	147931091	0.0414111	0.316612	1.38288
MARC0017060	7	82078882	0.0414808	0.391447	1.38215
DRGA0003124	2	90234448	0.0414968	0.164474	1.38199
ASGA0024969	5	19007986	0.0415386	0.480263	1.38155
ASGA0094512	17	35019530	0.0415545	0.439967	1.38138
MARC0088651	3	9431382	0.0415655	0.0633224	1.38127
ASGA0058183	13	75402288	0.0416033	0.356086	1.38087
ALGA0094542	17	33044563	0.0416154	0.382401	1.38075
ALGA0093251	17	12246865	0.041637	0.277138	1.38052
ASGA0095681	10	19753037	0.0417056	0.48602	1.37981
DRGA0005616	5	30537770	0.0418238	0.0756579	1.37858
H3GA0016191	5	30621360	0.0418238	0.0756579	1.37858
MARC0094577	2	92309976	0.0418432	0.273849	1.37837
ALGA0115014	3	56175124	0.0418472	0.0723684	1.37833
ALGA0083890	15	11691349	0.041884	0.287007	1.37795
ASGA0047892	10	43805496	0.0419165	0.223684	1.37761
MARC0033827	2	11501570	0.0419197	0.476974	1.37758
ASGA0017039	4	2695092	0.0419423	0.398026	1.37735
ASGA0096230	15	135634112	0.0419748	0.0625	1.37701
ASGA0100764	12	13115451	0.0419777	0.356908	1.37698
ALGA0123789	12	13127960	0.0419777	0.356908	1.37698
MARC0090396	3	122029079	0.0419912	0.394737	1.37684
MARC0034059	18	52569660	0.0420573	0.0518092	1.37616
ALGA0007305	1	185861180	0.0420818	0.384868	1.37591
ASGA0002269	1	34454288	0.0420992	0.282895	1.37573
ALGA0002577	1	34718645	0.0421167	0.17023	1.37555
MARC0005462	6	57959118	0.0421631	0.0863487	1.37507
ASGA0103364	8	76765666	0.0421643	0.496711	1.37505
ASGA0077055	17	41788714	0.0422019	0.176809	1.37467
ALGA0036971	6	139456688	0.0422608	0.189967	1.37406
ASGA0093786	4	121249222	0.0422681	0.285362	1.37399
H3GA0030197	10	46331882	0.0422904	0.310855	1.37376
MARC0050506	9	19772310	0.0423245	0.424342	1.37341
H3GA0046999	16	68182022	0.0423395	0.194901	1.37325
MARC0024125	4	104947409	0.042355	0.259868	1.3731
ASGA0004980	1	159486739	0.0424247	0.118421	1.37238
MARC0111013	15	15713601	0.0424459	0.101151	1.37216
MARC0019256	15	16033326	0.0424459	0.101151	1.37216
ALGA0084098	15	16228722	0.0424459	0.101151	1.37216
ALGA0122286	15	16339306	0.0424459	0.101151	1.37216
ALGA0043118	7	85149447	0.0424511	0.455592	1.37211
H3GA0019192	6	159881714	0.0424754	0.446546	1.37186
MARC0063109	1	161404477	0.042488	0.428454	1.37173
H3GA0000454	1	5288773	0.0424931	0.311678	1.37168
ASGA0034725	7	83067661	0.0425335	0.365954	1.37127
DRGA0008986	8	134933342	0.0425484	0.241776	1.37112
MARC0016212	14	102674231	0.0425957	0.192434	1.37063
MARC0069354	7	85531126	0.0426055	0.463816	1.37053
MARC0012114	17	54424075	0.0426164	0.462171	1.37042
ALGA0054657	9	110853170	0.0426417	0.123355	1.37017
ALGA0033039	5	77063632	0.0426673	0.147204	1.3699
ALGA0114627	9	129745315	0.0426854	0.491776	1.36972
ASGA0034709	7	82746264	0.0427098	0.365954	1.36947
ALGA0087415	15	122463289	0.0427198	0.45148	1.36937
ASGA0002422	1	39514088	0.0427295	0.226974	1.36927
MARC0055851	12	22431926	0.0427351	0.473684	1.36922
[truncated: 44,871 more rows]

## Sheet: Calcitriol
Table S2: Genome wide association results for serum Calcitriol
SNP	Chromosome	Position	P.value	MAF	(neg)LOG10(P.value)
ALGA0107570	6	72846447	7.37419e-05	0.208819	4.13229
ASGA0089218	4	16844144	0.000139864	0.335275	3.85429
MARC0035734	2	9237230	0.000160825	0.443428	3.79365
ALGA0116138	6	72624832	0.00021059	0.261231	3.67656
DRGA0004543	4	18712679	0.00021697	0.118968	3.6636
ASGA0004800	1	147133116	0.000249157	0.0590682	3.60353
DBMA0000223	1	126896907	0.000260445	0.106489	3.58428
INRA0004144	1	127381028	0.000260445	0.106489	3.58428
ALGA0043535	7	89838635	0.000260909	0.0532446	3.58351
ASGA0097533	4	16849740	0.00031945	0.348586	3.4956
DRGA0017444	16	11351231	0.000336909	0.404326	3.47249
H3GA0054148	2	150317009	0.000343412	0.430116	3.46418
INRA0004046	1	123568354	0.000369003	0.391015	3.43297
ASGA0094944	6	76964004	0.000383328	0.497504	3.41643
ALGA0049287	8	115039177	0.000434948	0.168885	3.36156
ASGA0095842	16	11365058	0.000437729	0.402662	3.35879
M1GA0020113	14	140874600	0.000441498	0.176373	3.35507
ASGA0031237	7	11429838	0.000460602	0.255408	3.33667
ALGA0120949	3	70542605	0.000475014	0.267055	3.32329
ALGA0105671	6	77229520	0.000482341	0.433444	3.31665
H3GA0054563	6	77233931	0.000482341	0.433444	3.31665
INRA0059537	6	47516650	0.000484677	0.328619	3.31455
MARC0017436	6	47530872	0.000484677	0.328619	3.31455
ASGA0085464	6	77330883	0.000501843	0.471714	3.29943
ALGA0105128	6	77332293	0.000501843	0.471714	3.29943
MARC0027344	6	36582428	0.000509959	0.196339	3.29246
ASGA0004423	1	124259569	0.000516767	0.225458	3.28671
ASGA0096650	1	123365287	0.000586512	0.333611	3.23172
ASGA0105920	6	72801412	0.000586546	0.302829	3.2317
ALGA0023676	4	16901246	0.000596044	0.341098	3.22472
MARC0094881	6	72509486	0.000596237	0.375208	3.22458
ASGA0102960	6	30186556	0.000600749	0.257072	3.22131
ALGA0023800	4	18749527	0.000603415	0.101498	3.21938
ALGA0005841	1	124397326	0.000607523	0.208819	3.21644
MARC0029911	14	14641837	0.000688085	0.0815308	3.16236
ALGA0036971	6	139456688	0.000694986	0.185524	3.15802
ASGA0085387	2	150290231	0.000700718	0.423461	3.15446
ASGA0000014	1	261794	0.000754698	0.374376	3.12223
H3GA0000048	1	493510	0.000754698	0.374376	3.12223
MARC0014389	6	77140463	0.000810828	0.435108	3.09107
MARC0056546	6	77157000	0.000810828	0.435108	3.09107
ASGA0092083	6	30183833	0.000812845	0.266223	3.08999
ALGA0117731	6	72689324	0.000817723	0.381032	3.08739
ALGA0012418	2	20044517	0.000855205	0.411814	3.06793
ASGA0087096	6	30190605	0.000858027	0.267055	3.0665
ALGA0119050	3	31667242	0.000893685	0.430948	3.04882
MARC0057350	4	10836287	0.000902693	0.322795	3.04446
MARC0044021	6	36965043	0.000907985	0.178037	3.04192
ALGA0005635	1	114610229	0.00093623	0.285358	3.02862
ASGA0077154	17	45575325	0.00094139	0.352745	3.02623
ASGA0101285	1	1336307	0.000949556	0.420965	3.02248
ALGA0086094	15	79853552	0.000973024	0.0856905	3.01188
ASGA0094816	15	79908341	0.000973024	0.0856905	3.01188
ALGA0086095	15	79959995	0.000973024	0.0856905	3.01188
ASGA0004618	1	133665918	0.00103535	0.36772	2.98491
ALGA0017664	3	12901386	0.00106075	0.212146	2.97439
H3GA0055874	6	47536918	0.0010655	0.302829	2.97245
ALGA0049918	8	131896903	0.00108938	0.329451	2.96282
H3GA0002947	1	147155149	0.0010973	0.0507488	2.95967
H3GA0018237	6	76607597	0.00110087	0.357737	2.95826
ALGA0113265	3	32157760	0.00111956	0.381032	2.95095
ALGA0111762	6	76111961	0.00114953	0.336938	2.93948
ASGA0090482	17	18923823	0.00118761	0.228785	2.92533
ASGA0012786	2	150435540	0.00119952	0.438436	2.92099
MARC0010520	1	141616090	0.00120674	0.490849	2.91839
M1GA0000069	1	569752	0.00122811	0.382696	2.91076
ASGA0106005	6	76757944	0.00123034	0.284526	2.90998
MARC0039653	18	11545350	0.0012456	0.298669	2.90462
H3GA0056058	18	11546724	0.00125726	0.3203	2.90058
H3GA0002708	1	124296723	0.00127304	0.338602	2.89516
ASGA0004079	1	101695714	0.0012795	0.124792	2.89296
MARC0085656	4	12149395	0.00129242	0.264559	2.8886
M1GA0024387	3	31632749	0.00129995	0.43178	2.88607
ASGA0096327	6	77058689	0.00131103	0.436772	2.88239
ALGA0038046	7	3930100	0.00136844	0.25208	2.86377
MARC0038607	1	99713148	0.00139597	0.269551	2.85512
MARC0015229	3	31675282	0.0014385	0.433444	2.84209
ALGA0118216	9	5074240	0.00148986	0.13228	2.82685
INRA0034664	11	4340830	0.00151188	0.143927	2.82048
ALGA0005829	1	124075599	0.00152866	0.195507	2.81569
ASGA0032164	7	26230823	0.00153859	0.0873544	2.81288
ALGA0019960	3	85089475	0.00157726	0.328619	2.8021
MARC0012662	1	126495794	0.00159307	0.330283	2.79777
ALGA0050780	9	5108314	0.00163543	0.193844	2.78637
SIRI0000310	17	18911016	0.00166412	0.223794	2.77882
ASGA0004411	1	123813806	0.00166728	0.293677	2.77799
INRA0004051	1	123825984	0.00166728	0.293677	2.77799
H3GA0052434	6	77390631	0.00167092	0.450915	2.77705
DRGA0004306	3	125796148	0.00167606	0.258735	2.77571
MARC0064713	6	72433003	0.00169809	0.275374	2.77004
MARC0012843	6	72486478	0.00169809	0.275374	2.77004
CASI0006297	3	31602272	0.00170955	0.4401	2.76712
MARC0103956	1	124310415	0.0017248	0.399334	2.76326
MARC0008449	3	33324457	0.00172562	0.395175	2.76305
ALGA0037987	7	1439966	0.00174165	0.419301	2.75904
ALGA0083696	15	2577706	0.00177849	0.115641	2.74995
MARC0061677	3	31726975	0.00180585	0.430116	2.74332
ASGA0028045	6	35054000	0.00187065	0.156406	2.72801
SIRI0000117	1	123517700	0.00188281	0.426789	2.72519
ASGA0091992	3	32187953	0.00192034	0.356905	2.71662
ALGA0001569	1	19928872	0.00193233	0.101498	2.71392
H3GA0009258	3	33909813	0.00195381	0.36772	2.70912
ASGA0056017	13	11387292	0.00202881	0.361897	2.69276
MARC0055489	3	32107696	0.00210804	0.385191	2.67612
ALGA0104130	3	32118724	0.00210804	0.385191	2.67612
INRA0004582	1	147604710	0.00213189	0.0607321	2.67123
MARC0051705	3	14149295	0.00213687	0.361897	2.67022
SIRI0000572	1	256819447	0.00215058	0.209651	2.66744
DRGA0009071	9	5161397	0.00215319	0.18386	2.66692
ASGA0090954	6	115315450	0.00215786	0.0515807	2.66598
ASGA0104655	14	131720282	0.0021754	0.159734	2.66246
ASGA0059896	13	198000357	0.00218242	0.112313	2.66106
ASGA0096952	6	77487461	0.00222063	0.451747	2.65352
ASGA0100021	11	48236789	0.00225542	0.333611	2.64677
M1GA0023301	18	46395798	0.00233641	0.198003	2.63145
ASGA0105017	3	32429051	0.00234931	0.498336	2.62906
ASGA0023203	4	126033652	0.00238341	0.448419	2.6228
ALGA0009920	1	260424805	0.00246607	0.371048	2.60799
ALGA0036957	6	138651659	0.00246708	0.158902	2.60782
ALGA0018415	3	32736974	0.00250154	0.361897	2.60179
ASGA0014168	3	33169954	0.00250154	0.361897	2.60179
MARC0029948	3	33449152	0.00250154	0.361897	2.60179
MARC0005493	6	45923403	0.00256714	0.358569	2.59055
MARC0061190	6	46126442	0.00256714	0.358569	2.59055
MARC0093952	6	46259884	0.00256714	0.358569	2.59055
ALGA0018428	3	33131798	0.00259193	0.370216	2.58638
MARC0048809	6	46138691	0.00261853	0.354409	2.58194
ASGA0014717	3	55688057	0.00264147	0.319468	2.57816
ASGA0090528	6	46165487	0.00267317	0.353577	2.57297
ASGA0009532	2	20100877	0.00269447	0.382696	2.56953
DRGA0008973	8	133972547	0.00270857	0.0757072	2.56726
H3GA0033531	12	12973397	0.00272555	0.105657	2.56455
MARC0037904	3	32465646	0.00276709	0.362729	2.55798
ASGA0089324	6	72089071	0.00277234	0.248752	2.55715
ALGA0005838	1	124347850	0.00285424	0.315308	2.54451
ALGA0044759	7	111236193	0.00286197	0.18802	2.54334
ASGA0102940	9	15595161	0.00287154	0.480865	2.54188
MARC0086501	2	21143307	0.00287472	0.406822	2.54141
ALGA0054178	9	88250766	0.00293209	0.370216	2.53282
MARC0021501	2	147935667	0.0029388	0.28203	2.53183
MARC0051140	11	16673418	0.00295815	0.0865225	2.52898
ALGA0110877	17	18960148	0.0029778	0.228785	2.5261
ASGA0028507	6	74569270	0.00301347	0.498336	2.52093
ALGA0032939	5	75007420	0.00304173	0.467554	2.51688
ALGA0032941	5	75027565	0.00304173	0.467554	2.51688
ALGA0029397	4	125986096	0.0030881	0.403494	2.51031
ASGA0006803	1	253399341	0.00309785	0.388519	2.50894
MARC0017563	7	106750830	0.00310436	0.272047	2.50803
ASGA0093236	3	32378049	0.00310799	0.364393	2.50752
MARC0030347	3	32086584	0.00314581	0.378536	2.50227
ASGA0004402	1	123161513	0.00315644	0.386855	2.5008
ASGA0083165	6	78884311	0.00317933	0.497504	2.49766
ALGA0110613	1	128709836	0.00321705	0.435108	2.49254
M1GA0025499	2	6382992	0.00321842	0.246256	2.49236
ASGA0085299	6	47715812	0.00324109	0.478369	2.48931
ALGA0054186	9	88309517	0.00325842	0.369384	2.48699
ALGA0018199	3	27660765	0.00326383	0.202995	2.48627
ALGA0005824	1	123904362	0.00328372	0.357737	2.48363
ALGA0119811	6	78936172	0.00329855	0.493344	2.48168
ALGA0095453	17	47705313	0.00331254	0.44426	2.47984
MARC0081077	3	31814434	0.00331718	0.403494	2.47923
MARC0082389	3	79465599	0.00333378	0.0557404	2.47706
ALGA0118138	1	123368420	0.0033888	0.306156	2.46995
ALGA0118100	17	19134134	0.00338883	0.220466	2.46995
MARC0027882	4	119217094	0.00341072	0.331115	2.46715
ALGA0028785	4	119350822	0.00341072	0.331115	2.46715
MARC0045282	3	32928442	0.00344722	0.366057	2.46253
MARC0029067	1	129354132	0.00349723	0.262895	2.45628
ASGA0014014	3	27687133	0.00350409	0.202163	2.45542
ALGA0093633	17	18766127	0.00357555	0.212978	2.44666
ASGA0092212	16	69545826	0.00358601	0.354409	2.44539
H3GA0056401	6	78661512	0.003624	0.423461	2.44081
ALGA0075992	14	20615543	0.00362488	0.379368	2.44071
ALGA0012886	2	30225346	0.00362825	0.0831947	2.4403
ALGA0006121	1	139207599	0.00363052	0.423461	2.44003
ASGA0009502	2	18792838	0.00364552	0.139767	2.43824
MARC0039560	1	125972551	0.00365928	0.424293	2.4366
ASGA0094169	2	147968629	0.00370162	0.306988	2.43161
ALGA0018446	3	33341594	0.0037044	0.396839	2.43128
DIAS0000101	6	49265869	0.00378604	0.1797	2.42181
ALGA0010061	1	261755958	0.0038365	0.497504	2.41606
ASGA0016439	3	120736327	0.00383724	0.174709	2.41598
ASGA0022593	4	119239524	0.00384196	0.351913	2.41545
ASGA0014452	3	47214285	0.00387291	0.138103	2.41196
ALGA0112717	3	7115231	0.00405625	0.176373	2.39188
MARC0103441	2	22428808	0.00408733	0.4401	2.38856
ALGA0050074	8	134006248	0.00420455	0.493344	2.37628
ALGA0047089	8	27363463	0.00420911	0.321131	2.37581
ALGA0104683	16	20921335	0.00420926	0.472546	2.37579
ASGA0089810	16	69472259	0.00424799	0.237105	2.37182
ASGA0090872	3	28787205	0.00425741	0.194676	2.37085
ALGA0119070	8	132170536	0.00429599	0.183028	2.36694
ALGA0006154	1	139755328	0.00431612	0.227121	2.36491
ASGA0004676	1	139790223	0.00431612	0.227121	2.36491
H3GA0053928	3	25606794	0.00441595	0.458403	2.35498
ASGA0091975	11	46350191	0.00443348	0.374376	2.35326
ALGA0118422	14	14921330	0.00443369	0.185524	2.35323
MARC0023378	1	132825064	0.00444556	0.063228	2.35207
H3GA0044261	15	43359631	0.004469	0.156406	2.34979
ASGA0075660	17	18604052	0.00449929	0.340266	2.34686
INRA0043044	14	20196270	0.0045028	0.118136	2.34652
ALGA0104903	2	149696507	0.00453778	0.215474	2.34316
ALGA0117685	8	107995399	0.00454975	0.0715474	2.34201
H3GA0009268	3	34930709	0.00457272	0.0890183	2.33983
ASGA0096672	2	147923567	0.00458015	0.302829	2.33912
ALGA0023632	4	16386711	0.00460308	0.254576	2.33695
DIAS0002998	1	54462760	0.00460669	0.364393	2.33661
ASGA0075676	17	18802792	0.00461259	0.206323	2.33606
ALGA0123893	8	109161780	0.00464854	0.0748752	2.33268
MARC0098463	6	75175338	0.00465351	0.440932	2.33222
ALGA0044720	7	110944609	0.00466811	0.0956739	2.33086
ALGA0005831	1	124151408	0.00467216	0.193012	2.33048
ALGA0111694	1	141579759	0.00470518	0.262895	2.32742
INRA0055248	18	13188238	0.00470725	0.478369	2.32723
ASGA0004324	1	116300444	0.00473398	0.485025	2.32477
H3GA0002801	1	134017532	0.00477281	0.433444	2.32123
ASGA0067269	14	131647154	0.0048118	0.175541	2.31769
ASGA0003043	1	57150032	0.00482224	0.250416	2.31675
ASGA0003045	1	57241064	0.00482224	0.250416	2.31675
ASGA0003049	1	57259091	0.00482224	0.250416	2.31675
ASGA0093167	6	73015141	0.00484218	0.209651	2.31496
M1GA0004268	3	30600747	0.00484537	0.113145	2.31467
MARC0019290	1	132686372	0.00488924	0.0657238	2.31076
ALGA0049928	8	132294976	0.00491649	0.167221	2.30834
MARC0016038	9	89854958	0.00495384	0.47005	2.30506
MARC0092571	3	36318019	0.00496072	0.21381	2.30445
MARC0006554	2	150625622	0.00497004	0.0798669	2.30364
ALGA0032718	5	83698573	0.00498662	0.14975	2.30219
MARC0092163	1	139151214	0.00499174	0.420133	2.30175
ASGA0089501	16	20972533	0.00506529	0.47421	2.2954
ASGA0097200	16	20997040	0.00506529	0.47421	2.2954
MARC0004631	1	114940536	0.00507835	0.285358	2.29428
ASGA0018706	4	16419578	0.00509898	0.281198	2.29252
ASGA0067392	14	133007345	0.0051072	0.0815308	2.29182
DRGA0014766	14	138564406	0.00517554	0.455907	2.28604
H3GA0002614	1	114594037	0.00520428	0.496672	2.28364
ALGA0095454	17	47715175	0.00523166	0.386855	2.28136
ALGA0017693	3	14039272	0.00531938	0.0790349	2.27414
ASGA0008611	2	6150699	0.0053223	0.498336	2.2739
ASGA0096477	8	76836991	0.005413	0.210483	2.26656
M1GA0004288	3	34865796	0.00541743	0.0873544	2.26621
ALGA0016849	2	146274062	0.00542787	0.235441	2.26537
M1GA0003974	3	11513674	0.00544085	0.400998	2.26433
ASGA0102762	1	1447000	0.00544328	0.389351	2.26414
ASGA0015488	3	96927848	0.00546095	0.34609	2.26273
ALGA0038243	7	5951885	0.00546293	0.373544	2.26257
ALGA0089125	16	11159834	0.00551735	0.0757072	2.25827
ALGA0120689	16	76865516	0.00553057	0.269551	2.25723
ASGA0014191	3	33308304	0.00559928	0.37188	2.25187
ASGA0083418	6	45854092	0.0056469	0.443428	2.24819
ASGA0022601	4	119317659	0.00571373	0.332779	2.24308
ALGA0118367	3	33787018	0.00574892	0.490017	2.24041
ALGA0105975	3	33796080	0.00574892	0.490017	2.24041
ASGA0004958	1	158260371	0.00574929	0.0682196	2.24039
DRGA0001106	1	65460886	0.00579381	0.392679	2.23704
ALGA0006684	1	161853405	0.00581064	0.136439	2.23578
H3GA0055329	1	146329310	0.00582501	0.143927	2.2347
ALGA0113531	6	8404393	0.00585063	0.284526	2.2328
M1GA0005549	4	7647347	0.00585238	0.115641	2.23267
ALGA0115161	5	78356171	0.00585954	0.0923461	2.23214
ALGA0031574	5	30947776	0.0058713	0.371048	2.23127
H3GA0002625	1	116320595	0.00587177	0.283694	2.23123
MARC0029326	6	72597740	0.00588945	0.287854	2.22993
MARC0084603	14	123605965	0.00590563	0.222962	2.22873
ALGA0039947	7	27045611	0.00599212	0.415973	2.22242
DRGA0006183	5	90817404	0.00600847	0.379368	2.22124
ALGA0109178	6	10727	0.00600847	0.379368	2.22124
MARC0031325	3	32847659	0.0060209	0.0740433	2.22034
ALGA0018461	3	33383381	0.00602388	0.37188	2.22012
ALGA0023691	4	17072014	0.00602418	0.433444	2.2201
CASI0009592	4	17129944	0.00602418	0.433444	2.2201
DRGA0004510	4	17162722	0.00602418	0.433444	2.2201
ALGA0009355	1	253385279	0.00603064	0.417637	2.21964
MARC0100434	4	125909653	0.00604093	0.459235	2.2189
MARC0032838	10	66864936	0.00604096	0.163894	2.21889
ASGA0009531	2	20070533	0.00604469	0.358569	2.21863
ASGA0014192	3	33259193	0.00606538	0.365225	2.21714
ALGA0075052	14	9663130	0.00609322	0.451747	2.21515
H3GA0002800	1	133624591	0.00610231	0.330283	2.21451
MARC0004843	1	163432839	0.00610634	0.15807	2.21422
ASGA0096988	2	12984982	0.0061187	0.123128	2.21334
ASGA0093899	6	78487130	0.00614322	0.499168	2.2116
ASGA0098393	6	78495131	0.00614322	0.499168	2.2116
ASGA0067246	14	131567501	0.00614605	0.124792	2.2114
ALGA0032735	5	69925616	0.00614659	0.138103	2.21137
ASGA0101397	16	69576969	0.00616379	0.348586	2.21015
ASGA0004417	1	124017483	0.00618631	0.40599	2.20857
ASGA0023208	4	126099518	0.00620124	0.148918	2.20752
MARC0092953	6	18775570	0.00631315	0.439268	2.19975
ALGA0115756	9	17873831	0.00632823	0.177205	2.19872
ASGA0068965	15	21350319	0.00632836	0.253744	2.19871
MARC0034112	3	29140855	0.00634475	0.214642	2.19759
H3GA0025620	8	132178063	0.0063586	0.18386	2.19664
ASGA0105361	6	2882725	0.00639337	0.468386	2.19427
ALGA0075834	14	18028418	0.00644218	0.151414	2.19097
ASGA0097928	14	7520400	0.00645141	0.0815308	2.19035
MARC0092405	5	62346939	0.00647705	0.227121	2.18862
M1GA0004272	3	33217929	0.00653927	0.372712	2.18447
ALGA0018438	3	33231279	0.00653927	0.372712	2.18447
ASGA0014188	3	33281461	0.00653927	0.372712	2.18447
ASGA0023307	4	126947489	0.00654876	0.236273	2.18384
DIAS0001745	3	86239664	0.00655278	0.447587	2.18357
MARC0041916	4	16403172	0.00655574	0.272047	2.18338
DRGA0015755	16	7095411	0.00657083	0.188852	2.18238
ALGA0116003	3	90684246	0.00667253	0.152246	2.17571
H3GA0006284	2	21237316	0.00669694	0.426789	2.17412
ALGA0098468	18	45490573	0.00672269	0.221298	2.17246
ALGA0006773	1	164719466	0.00672884	0.148087	2.17206
MARC0094546	2	25614783	0.00673694	0.469218	2.17154
ASGA0035828	7	104803311	0.0067763	0.214642	2.16901
ALGA0107893	15	138796942	0.0068059	0.201331	2.16711
ALGA0120600	6	73357386	0.00688499	0.133943	2.1621
MARC0033875	6	34326222	0.00688663	0.293677	2.16199
ASGA0004323	1	115311564	0.00691846	0.257072	2.15999
ASGA0003791	1	89063417	0.00696353	0.357737	2.15717
MARC0095438	3	75772933	0.00696743	0.315308	2.15693
MARC0007915	4	125609691	0.00698977	0.455907	2.15554
H3GA0023231	7	114247694	0.00701969	0.353577	2.15368
SIRI0000740	6	46858013	0.0070499	0.46173	2.15182
DIAS0000839	6	45156998	0.00705926	0.37604	2.15124
ALGA0044289	7	103246875	0.00707121	0.252912	2.15051
M1GA0020880	16	11267935	0.00717077	0.390183	2.14443
SIRI0000004	7	1927839	0.00718713	0.480865	2.14344
H3GA0012186	4	16188176	0.00723708	0.472546	2.14044
ASGA0041868	9	14883249	0.00729248	0.36772	2.13712
ALGA0018424	3	33050383	0.00731558	0.36772	2.13575
MARC0019609	3	53737937	0.00733794	0.0840266	2.13443
ASGA0104019	4	18171201	0.00735856	0.288686	2.13321
ALGA0031583	5	31022891	0.00738508	0.383527	2.13164
ALGA0036131	6	97620286	0.00740545	0.143095	2.13045
M1GA0002332	2	6115344	0.00743048	0.485025	2.12898
CASI0010008	18	12115281	0.00743633	0.396007	2.12864
ASGA0078912	18	12337146	0.00744425	0.177205	2.12818
MARC0086391	13	66468846	0.0074932	0.212146	2.12533
ALGA0018417	3	32691934	0.00757428	0.369384	2.12066
DRGA0003845	3	32713889	0.00757428	0.369384	2.12066
ALGA0018413	3	32761905	0.00757428	0.369384	2.12066
ASGA0014157	3	32794880	0.00757428	0.369384	2.12066
ASGA0102084	1	128711631	0.00761051	0.3802	2.11859
ALGA0023171	4	11663373	0.00762259	0.115641	2.1179
ALGA0019954	3	85024652	0.00769812	0.24792	2.11362
ALGA0079146	14	78950525	0.00771022	0.177205	2.11293
H3GA0056601	6	78250393	0.00774103	0.490017	2.1112
MARC0076958	6	78356984	0.00774103	0.490017	2.1112
ASGA0092931	6	78368681	0.00774103	0.490017	2.1112
ALGA0117619	8	135427306	0.00775593	0.0549085	2.11037
MARC0090699	3	125892592	0.00776244	0.25624	2.11
H3GA0026137	9	4692932	0.00779615	0.127288	2.10812
ASGA0028161	6	45277624	0.00785832	0.475874	2.10467
H3GA0009347	3	46423680	0.00786056	0.44426	2.10455
MARC0067088	2	12798010	0.00786884	0.343594	2.10409
ASGA0078874	18	10641854	0.00787639	0.393511	2.10367
DIAS0000020	6	47551487	0.00791964	0.457571	2.10129
ASGA0087439	6	47605459	0.00791964	0.457571	2.10129
MARC0107119	8	69095633	0.00792747	0.297005	2.10087
CASI0009910	8	69115899	0.00792747	0.297005	2.10087
INRA0029897	8	69220465	0.00792747	0.297005	2.10087
ALGA0019011	3	53016090	0.00793889	0.128952	2.10024
ALGA0044329	7	104817946	0.00800242	0.217138	2.09678
ALGA0054862	9	117528358	0.00810654	0.43594	2.09116
H3GA0050959	18	44757095	0.00813104	0.0915141	2.08985
ALGA0115455	3	70669392	0.00820847	0.203827	2.08574
ALGA0088698	16	4306262	0.00828881	0.43594	2.08151
MARC0060063	8	133228051	0.0083185	0.0981697	2.07996
MARC0059322	3	34324852	0.0083225	0.33777	2.07975
ASGA0070046	15	81436311	0.00837661	0.108985	2.07693
INRA0019996	5	75128723	0.00838805	0.433444	2.07634
DRGA0000250	1	22630160	0.008414	0.224626	2.075
ASGA0014315	3	43903369	0.00847101	0.336106	2.07206
ASGA0040417	8	135242215	0.00847561	0.0607321	2.07183
ASGA0040427	8	135274760	0.00847561	0.0607321	2.07183
ALGA0083057	14	136041639	0.00848788	0.381864	2.0712
ALGA0064531	12	7225821	0.00856744	0.488353	2.06715
ALGA0107368	6	76178414	0.00858978	0.0732113	2.06602
ASGA0083611	12	7420790	0.00860415	0.233777	2.06529
ASGA0103956	6	78162610	0.0086049	0.491681	2.06525
ALGA0005943	1	127417689	0.00861468	0.283694	2.06476
ASGA0002979	1	55879614	0.00862168	0.413478	2.06441
ASGA0069436	15	43851738	0.00864117	0.156406	2.06343
DIAS0001376	13	195334194	0.00865727	0.336938	2.06262
INRA0003497	1	100255095	0.00867207	0.0856905	2.06188
INRA0003604	1	105440236	0.00867918	0.261231	2.06152
ALGA0005834	1	124199122	0.0087067	0.317804	2.06015
H3GA0039789	14	35928422	0.00871025	0.470882	2.05997
ASGA0012706	2	145899667	0.00873197	0.471714	2.05889
ASGA0012708	2	145917984	0.00873197	0.471714	2.05889
MARC0068385	1	121735690	0.00876307	0.488353	2.05734
INRA0003513	1	100310376	0.00879875	0.0865225	2.05558
ALGA0005264	1	100367368	0.00879875	0.0865225	2.05558
H3GA0017860	6	35332792	0.00881066	0.300333	2.05499
ALGA0031059	5	19329907	0.00882926	0.439268	2.05408
SIRI0000501	12	12344252	0.00884549	0.335275	2.05328
ALGA0107692	2	25527648	0.00888948	0.0923461	2.05112
ASGA0018396	4	12826508	0.00888975	0.467554	2.05111
ALGA0104146	8	134763128	0.00896384	0.0574043	2.04751
ASGA0098785	10	25259550	0.00898114	0.257903	2.04667
ALGA0106116	6	11388426	0.0090032	0.308652	2.0456
ASGA0097758	15	66877146	0.00901628	0.359401	2.04497
ALGA0097226	18	16639302	0.00905847	0.277038	2.04295
INRA0017596	4	125233194	0.00907366	0.0890183	2.04222
ASGA0013667	3	15356538	0.00910244	0.37188	2.04084
ASGA0001519	1	19170840	0.00910334	0.312812	2.0408
ALGA0012393	2	19270556	0.00911694	0.114809	2.04015
H3GA0026926	9	27522461	0.0091253	0.197171	2.03975
MARC0027865	9	27527212	0.0091253	0.197171	2.03975
ASGA0015529	3	97433299	0.00920758	0.238769	2.03585
ASGA0059607	13	187083442	0.00923882	0.412646	2.03438
ASGA0010360	2	47407354	0.00927695	0.165557	2.03259
ASGA0004370	1	119523919	0.00927984	0.415141	2.03246
ALGA0000218	1	1131809	0.00934471	0.231281	2.02943
MARC0032224	6	18940219	0.00936086	0.443428	2.02868
MARC0006105	1	95032775	0.00937482	0.21797	2.02804
ALGA0005033	1	95077092	0.00937482	0.21797	2.02804
MARC0087387	1	95131410	0.00937482	0.21797	2.02804
ALGA0005041	1	95162035	0.00937482	0.21797	2.02804
MARC0041532	14	138122494	0.00941015	0.396007	2.0264
MARC0039166	2	150344880	0.00941293	0.363561	2.02628
INRA0029891	8	68488407	0.00941873	0.297005	2.02601
MARC0059165	8	68728222	0.00941873	0.297005	2.02601
ALGA0110987	8	134733478	0.00942115	0.062396	2.0259
ALGA0085736	15	63541092	0.00944647	0.242928	2.02473
ASGA0092670	3	21502507	0.00944815	0.191348	2.02465
CASI0008742	14	36213341	0.00945461	0.399334	2.02436
ASGA0012643	2	145132931	0.00947442	0.270383	2.02345
ALGA0106730	13	188222477	0.00948557	0.358569	2.02294
ASGA0095946	2	12796100	0.00949142	0.336938	2.02267
ALGA0106081	2	12799159	0.00949142	0.336938	2.02267
MARC0109723	2	138802466	0.00949388	0.457571	2.02256
ASGA0090098	2	135945904	0.00950692	0.340266	2.02196
ALGA0044424	7	106923304	0.00951839	0.324459	2.02144
ALGA0005933	1	126191641	0.00957796	0.221298	2.01873
ALGA0031344	5	24343665	0.00958545	0.428453	2.01839
DIAS0000124	3	107029267	0.00958617	0.452579	2.01835
MARC0080852	3	107106422	0.00958617	0.452579	2.01835
MARC0045443	3	107107965	0.00958617	0.452579	2.01835
MARC0051400	3	107344386	0.00958617	0.452579	2.01835
H3GA0017523	6	7970398	0.00960137	0.448419	2.01767
ALGA0085853	15	74207778	0.00960683	0.185524	2.01742
ALGA0085850	15	74223043	0.00960683	0.185524	2.01742
ALGA0031323	5	24161189	0.00965242	0.112313	2.01536
INRA0008385	2	21077048	0.00966064	0.475874	2.01499
ALGA0120781	15	33684112	0.00969466	0.398502	2.01347
H3GA0025322	8	111739346	0.00972236	0.0607321	2.01223
ALGA0031339	5	24294878	0.00975519	0.124792	2.01076
H3GA0002894	1	142018123	0.00978089	0.227953	2.00962
H3GA0031484	11	16582278	0.00980643	0.0898502	2.00849
ALGA0121176	6	149499601	0.00982228	0.252912	2.00779
H3GA0024523	8	22479343	0.00985567	0.46173	2.00631
H3GA0000032	1	373626	0.00993392	0.228785	2.00288
INRA0049564	15	73592811	0.0099806	0.228785	2.00084
M1GA0001078	1	100150312	0.0100642	0.153078	1.99722
ASGA0104556	3	36121044	0.0100679	0.0915141	1.99706
ALGA0032946	5	74981466	0.0100688	0.356905	1.99702
ALGA0040038	7	28425860	0.0100865	0.298669	1.99626
MARC0051288	12	11986602	0.0100959	0.450083	1.99586
DRGA0001488	1	122789864	0.0101203	0.317804	1.9948
ALGA0035275	6	45791829	0.0101364	0.318636	1.99411
ASGA0018644	4	15878826	0.0101439	0.482529	1.9938
DRGA0004824	4	62941552	0.010148	0.165557	1.99362
MARC0045706	18	12079992	0.0101923	0.259567	1.99173
ASGA0097613	12	57950275	0.0102898	0.323627	1.9876
ASGA0002969	1	55686230	0.0103174	0.41015	1.98643
CASI0007903	15	112968548	0.010357	0.0815308	1.98477
ASGA0097554	1	57038379	0.0103722	0.430948	1.98413
ALGA0009455	1	254612941	0.0104227	0.193012	1.98202
INRA0003515	1	100400568	0.0104336	0.0948419	1.98157
ALGA0084979	15	35909428	0.0104542	0.479201	1.98071
ASGA0009136	2	12484742	0.0105034	0.489185	1.97867
ALGA0031595	5	31141419	0.0105098	0.456739	1.97841
INRA0003519	1	100466828	0.0105369	0.0956739	1.97729
CAIL0000072	1	100613031	0.0105369	0.0956739	1.97729
MARC0019742	1	100793451	0.0105369	0.0956739	1.97729
ASGA0022210	4	111821325	0.010544	0.396839	1.977
MARC0056813	6	7981224	0.0105914	0.449251	1.97505
ALGA0112610	2	12521344	0.0106152	0.488353	1.97407
ASGA0068026	14	138017397	0.0106217	0.308652	1.97381
ASGA0015824	3	107380736	0.0106245	0.453411	1.97369
ALGA0105533	16	10460473	0.0106249	0.227121	1.97368
ASGA0004448	1	125635040	0.0106512	0.434276	1.9726
ASGA0022555	4	118553469	0.0106649	0.0599002	1.97204
M1GA0013162	9	117863832	0.0106863	0.296173	1.97117
ASGA0030712	7	4656246	0.010687	0.402662	1.97114
ASGA0061167	14	9857520	0.0107	0.482529	1.97062
ALGA0075027	14	9462792	0.0107136	0.396839	1.97006
MARC0029946	15	14185828	0.0107416	0.216306	1.96893
ASGA0015246	3	85060975	0.0107498	0.370216	1.9686
ASGA0029714	6	149555654	0.0108136	0.253744	1.96603
M1GA0009342	7	1479823	0.0108272	0.476705	1.96548
ASGA0026344	5	75049121	0.010834	0.34609	1.96521
ASGA0044469	9	118899661	0.0108515	0.464226	1.96451
DRGA0009805	9	122110756	0.0108535	0.0748752	1.96443
DRGA0004018	3	70937126	0.0108815	0.235441	1.96331
ALGA0023678	4	16878106	0.0109328	0.250416	1.96127
ALGA0064098	11	76064474	0.0109387	0.166389	1.96104
ASGA0091617	14	370293	0.0109389	0.455907	1.96102
ALGA0036437	6	115888144	0.0109975	0.0582363	1.95871
ALGA0081202	14	113976558	0.0110199	0.285358	1.95782
ASGA0056024	13	11428931	0.0110389	0.408486	1.95707
ALGA0003650	1	56491304	0.0110482	0.411814	1.95671
M1GA0026729	2	150724207	0.0110783	0.164725	1.95553
ALGA0111040	4	126665351	0.0111192	0.326123	1.95392
H3GA0002812	1	137430730	0.0111246	0.340266	1.95372
ALGA0101079	13	11682316	0.0111377	0.142263	1.9532
ALGA0103427	15	135309026	0.0111598	0.433444	1.95234
ALGA0108818	12	46941613	0.0111664	0.369384	1.95209
SIRI0001260	6	88711608	0.011217	0.0648918	1.95012
SIRI0001259	6	88711733	0.011217	0.0648918	1.95012
ALGA0120307	6	88716011	0.011217	0.0648918	1.95012
MARC0090356	3	34653322	0.0112231	0.343594	1.94989
ALGA0105068	13	136636249	0.0112337	0.449251	1.94948
ASGA0096469	13	136638231	0.0112337	0.449251	1.94948
DRGA0007954	7	87598050	0.0112634	0.0665557	1.94833
ALGA0020389	3	99251720	0.0112674	0.133111	1.94818
M1GA0012522	9	6319039	0.011275	0.199667	1.94788
ALGA0102717	8	132739475	0.0112835	0.336938	1.94756
MARC0016496	3	29194776	0.0113007	0.126456	1.94689
ALGA0018228	3	28592115	0.0113196	0.126456	1.94617
DRGA0002695	2	13042380	0.0113391	0.198003	1.94542
H3GA0045216	15	127003022	0.0113852	0.494176	1.94366
ALGA0004588	1	80847815	0.0113996	0.0906822	1.94311
MARC0056315	3	13730421	0.0114084	0.0815308	1.94278
ASGA0101054	8	26067830	0.0114095	0.330283	1.94273
ALGA0044333	7	104909925	0.0114479	0.236273	1.94127
DRGA0010240	10	7843849	0.0114604	0.264559	1.9408
H3GA0055313	2	148002378	0.0114664	0.223794	1.94057
H3GA0056091	6	30429968	0.0114722	0.16223	1.94035
H3GA0018139	6	71826762	0.0115081	0.381864	1.939
ASGA0030430	7	1326146	0.011556	0.297837	1.93719
H3GA0002618	1	114628022	0.0115701	0.450915	1.93666
MARC0081393	2	145545952	0.0116099	0.451747	1.93517
MARC0014829	17	45864597	0.01162	0.246256	1.9348
ALGA0102048	6	18936447	0.0116326	0.448419	1.93432
ASGA0090426	3	26892369	0.0116681	0.415973	1.933
MARC0031080	14	20416095	0.011701	0.146423	1.93178
MARC0083153	3	107530867	0.0117239	0.326123	1.93093
ALGA0020715	3	107681371	0.0117239	0.326123	1.93093
ASGA0025146	5	24361108	0.0117736	0.434276	1.92909
MARC0088218	4	126723465	0.0117806	0.315308	1.92883
ASGA0104922	2	148631405	0.0117827	0.425125	1.92876
ASGA0023220	4	126197890	0.0117827	0.185524	1.92875
ALGA0005821	1	123868558	0.0118193	0.449251	1.92741
H3GA0054353	6	18991146	0.0118239	0.445092	1.92724
H3GA0043424	14	138605890	0.0118872	0.391847	1.92492
ALGA0003592	1	55738309	0.0118966	0.409318	1.92458
H3GA0001791	1	55782264	0.0118966	0.409318	1.92458
ALGA0095545	17	48663471	0.0119299	0.141431	1.92336
M1GA0021124	16	63138713	0.011962	0.0657238	1.9222
ASGA0073755	16	63159093	0.011962	0.0657238	1.9222
ASGA0100857	2	148652563	0.0119654	0.306156	1.92207
MARC0039151	16	24003699	0.0119799	0.12812	1.92155
H3GA0031952	11	48141044	0.0120057	0.296173	1.92061
ALGA0035271	6	45683888	0.0120668	0.378536	1.91841
H3GA0006308	2	23073900	0.0121047	0.207987	1.91705
DRGA0009164	9	15692929	0.0121207	0.47005	1.91647
INRA0043634	14	36289478	0.0121443	0.398502	1.91563
ALGA0028802	4	119437413	0.0121841	0.356905	1.91421
ALGA0049848	8	131166742	0.0122545	0.169717	1.9117
M1GA0024645	6	18227429	0.0122997	0.398502	1.9101
ALGA0123866	6	18911317	0.0123114	0.44426	1.90969
MARC0111283	6	57519448	0.0123132	0.486689	1.90963
MARC0020606	4	36320899	0.0123274	0.0915141	1.90913
ALGA0046955	8	22513475	0.0123485	0.482529	1.90839
ASGA0043706	9	70029569	0.0123526	0.324459	1.90824
ASGA0083721	6	169991113	0.012375	0.156406	1.90745
ALGA0012561	2	22843460	0.0123959	0.345258	1.90672
ALGA0082564	14	131795680	0.0124433	0.0831947	1.90506
ASGA0014222	3	34485760	0.0124832	0.460067	1.90367
ASGA0099873	12	58094878	0.0124897	0.252912	1.90345
MARC0058092	1	1497071	0.0125114	0.405158	1.90269
ALGA0108321	1	112430200	0.0125212	0.410982	1.90235
ALGA0005814	1	123699945	0.0125317	0.0906822	1.90199
ASGA0067593	14	134373443	0.0125327	0.313644	1.90195
ALGA0032944	5	75104435	0.0125649	0.413478	1.90084
MARC0017488	2	138789532	0.0125737	0.494176	1.90054
ALGA0021148	3	115514271	0.012609	0.293677	1.89932
MARC0031510	5	75322297	0.0126153	0.430116	1.8991
H3GA0043634	14	141338056	0.0126426	0.25624	1.89816
ASGA0004095	1	103168063	0.012645	0.318636	1.89808
ASGA0096712	10	22944459	0.0126574	0.147255	1.89766
ALGA0084362	15	21382713	0.0126576	0.14975	1.89765
ALGA0112678	3	32442691	0.0127456	0.442596	1.89464
ASGA0092973	3	97289702	0.0127494	0.133111	1.89451
ALGA0121991	2	18449734	0.0127522	0.106489	1.89442
MARC0046149	14	86782062	0.0127818	0.137271	1.89341
H3GA0041097	14	78852500	0.0127959	0.311148	1.89293
ASGA0104591	1	254755615	0.0127984	0.402662	1.89284
ALGA0123993	6	57705250	0.0128028	0.463394	1.89269
ALGA0009867	1	259496373	0.0128115	0.207155	1.8924
MARC0088381	18	30756550	0.0128229	0.319468	1.89202
MARC0088357	6	70428427	0.0128618	0.167221	1.8907
ASGA0104813	2	136052107	0.0128748	0.363561	1.89026
H3GA0056531	16	76859531	0.0128779	0.280366	1.89016
ALGA0116908	2	138793679	0.0128925	0.489185	1.88966
H3GA0053266	6	77924070	0.0129517	0.477537	1.88767
ALGA0002351	1	31354484	0.0129856	0.312812	1.88654
ASGA0096693	6	46387903	0.0130031	0.472546	1.88595
ASGA0102422	3	129534533	0.0130423	0.0881864	1.88464
H3GA0027713	9	65103960	0.0130466	0.489185	1.8845
MARC0111071	2	27339857	0.0130534	0.062396	1.88427
ALGA0085790	15	67038309	0.0131663	0.322795	1.88054
DRGA0004539	4	18675061	0.0131824	0.299501	1.88001
ALGA0023802	4	18765773	0.0131824	0.299501	1.88001
ALGA0110481	6	17035464	0.0131983	0.413478	1.87948
ASGA0104499	3	28153783	0.0132108	0.435108	1.87907
ALGA0102993	13	40330016	0.0132289	0.370216	1.87848
ALGA0115578	8	135550523	0.0132298	0.0615641	1.87845
H3GA0020550	7	26364306	0.0132922	0.446755	1.8764
ASGA0015823	3	107405717	0.0133558	0.326955	1.87433
ASGA0015822	3	107463831	0.0133558	0.326955	1.87433
ASGA0015820	3	107499025	0.0133558	0.326955	1.87433
ALGA0018467	3	33893378	0.0133727	0.376872	1.87378
ALGA0088742	16	4628354	0.0133933	0.49584	1.87311
ASGA0072106	16	6167081	0.0133961	0.292013	1.87302
ALGA0057823	10	21492016	0.0134298	0.292845	1.87193
MARC0014893	5	19413211	0.0134737	0.272879	1.87051
ALGA0037277	6	152368013	0.0134742	0.439268	1.8705
ALGA0037272	6	152383483	0.0134742	0.439268	1.8705
ASGA0075984	17	27022887	0.0134904	0.078203	1.86998
DRGA0017404	6	18899950	0.0134907	0.442596	1.86997
H3GA0027653	9	60928566	0.0135125	0.321131	1.86926
DRGA0003968	3	64450336	0.0135249	0.318636	1.86887
ASGA0003163	1	60638159	0.0135598	0.334443	1.86775
MARC0001491	1	60912826	0.0135598	0.334443	1.86775
INRA0004289	1	134597593	0.0135664	0.283694	1.86754
ALGA0006089	1	136413391	0.0135664	0.283694	1.86754
ALGA0110941	16	20052493	0.0135808	0.397671	1.86708
MARC0004054	1	5690566	0.0135952	0.43594	1.86661
MARC0027411	1	5691907	0.0135952	0.43594	1.86661
MARC0109756	2	150212202	0.0136325	0.480865	1.86543
ASGA0072326	16	12533440	0.0136634	0.12812	1.86444
MARC0095146	7	105095821	0.0136865	0.12812	1.86371
ALGA0069257	13	28256875	0.0137034	0.304493	1.86317
ALGA0067692	13	6241788	0.013706	0.138935	1.86309
ALGA0118443	3	33632334	0.01374	0.374376	1.86201
MARC0063080	3	33642977	0.01374	0.374376	1.86201
MARC0058300	3	33644598	0.01374	0.374376	1.86201
H3GA0009807	3	64840575	0.0137587	0.306156	1.86142
ALGA0035509	6	71667530	0.0137831	0.383527	1.86065
DIAS0004490	3	69175481	0.0137919	0.106489	1.86038
ALGA0110057	3	127557899	0.0138892	0.262895	1.85732
ALGA0005848	1	124451879	0.0138953	0.287022	1.85713
ASGA0004638	1	137459934	0.0139195	0.343594	1.85638
ASGA0080102	18	45846093	0.0139254	0.1797	1.85619
MARC0091371	2	144110484	0.013945	0.25208	1.85558
ALGA0023597	4	15861394	0.0140033	0.288686	1.85377
INRA0016386	4	106831890	0.0140304	0.0549085	1.85293
ALGA0113046	2	12842137	0.0140556	0.442596	1.85215
DRGA0014893	15	2493836	0.0140593	0.123128	1.85204
ASGA0046540	10	11328718	0.0140628	0.397671	1.85193
SIRI0001021	1	54927895	0.0140651	0.333611	1.85186
SIRI0001284	6	30581552	0.0141054	0.09401	1.85062
ASGA0053304	12	13454993	0.0141294	0.117304	1.84988
ASGA0084779	7	91257330	0.0141518	0.454243	1.84919
ASGA0060346	14	412895	0.0141576	0.373544	1.84901
ALGA0082530	14	131547193	0.01425	0.202163	1.84618
MARC0013132	3	114541781	0.0142719	0.0856905	1.84552
ALGA0117819	9	133790068	0.0142733	0.293677	1.84548
H3GA0016207	5	31110522	0.0143126	0.358569	1.84428
ASGA0068255	14	140489078	0.0143705	0.259567	1.84253
ALGA0083365	14	140503960	0.0143705	0.259567	1.84253
MARC0000956	3	71143862	0.0143936	0.173877	1.84183
ALGA0005741	1	118801378	0.0143947	0.161398	1.8418
ALGA0018472	3	34006372	0.014574	0.378536	1.83642
ALGA0018136	3	27201874	0.0146051	0.437604	1.8355
ASGA0002957	1	55332930	0.0146144	0.413478	1.83522
MARC0051679	1	55422121	0.0146144	0.413478	1.83522
ASGA0000047	1	477400	0.0146184	0.418469	1.8351
MARC0075524	1	100926862	0.014657	0.0948419	1.83395
INRA0003535	1	101753655	0.014657	0.0948419	1.83395
ASGA0097471	11	17028565	0.0146729	0.227953	1.83348
SIRI0000443	4	125914145	0.0146732	0.252912	1.83348
ALGA0117251	2	148668538	0.0148198	0.423461	1.82916
ASGA0038910	8	69089129	0.0148608	0.309484	1.82796
ASGA0004684	1	139883336	0.0148616	0.305324	1.82794
H3GA0015257	5	6540195	0.0148982	0.475042	1.82687
H3GA0002682	1	122909530	0.0148992	0.322795	1.82684
ALGA0006362	1	147583991	0.0149237	0.351913	1.82612
ALGA0049294	8	115560043	0.0149317	0.311148	1.82589
ASGA0039699	8	115578939	0.0149317	0.311148	1.82589
ALGA0049291	8	115599394	0.0149317	0.311148	1.82589
ALGA0018869	3	47473518	0.0149435	0.147255	1.82555
MARC0016359	3	47489076	0.0149435	0.147255	1.82555
ALGA0018856	3	47535462	0.0149435	0.147255	1.82555
ASGA0014485	3	47557567	0.0149435	0.147255	1.82555
ALGA0104619	3	47697998	0.0149435	0.147255	1.82555
ASGA0007059	1	256320123	0.0149953	0.170549	1.82404
ALGA0039009	7	16745256	0.0150074	0.400998	1.82369
ALGA0084220	15	18437561	0.0150492	0.464226	1.82249
MARC0102227	9	99713062	0.0150493	0.0515807	1.82248
SIRI0000222	1	146686967	0.015068	0.156406	1.82194
DRGA0017468	2	26060329	0.0150915	0.0615641	1.82127
ASGA0104897	2	150376169	0.0150933	0.465058	1.82122
MARC0088928	11	2275667	0.0150936	0.0640599	1.82121
ALGA0029464	4	126581152	0.0151011	0.325291	1.82099
H3GA0006392	2	25310072	0.0151142	0.0898502	1.82061
ASGA0095598	10	6397356	0.0152035	0.308652	1.81806
ASGA0095599	10	6397517	0.0152035	0.308652	1.81806
M1GA0013628	10	6397999	0.0152035	0.308652	1.81806
MARC0044456	4	85773667	0.0152435	0.296173	1.81692
MARC0046257	3	27259911	0.0152534	0.145591	1.81663
ALGA0109559	2	136056964	0.0152983	0.362729	1.81536
ASGA0023267	4	126479065	0.0153297	0.317804	1.81447
ALGA0097061	18	12668983	0.0153541	0.250416	1.81378
ALGA0097066	18	12770993	0.0153541	0.250416	1.81378
ALGA0116650	2	148616044	0.0153782	0.222962	1.81309
ALGA0113699	6	30490203	0.0153907	0.291181	1.81274
MARC0026633	6	13254951	0.0154185	0.135607	1.81196
ALGA0085845	15	73528158	0.0154263	0.188852	1.81174
ASGA0069845	15	73556968	0.0154263	0.188852	1.81174
ALGA0089521	16	20305898	0.0154339	0.351082	1.81152
ALGA0096302	17	57761145	0.0154352	0.326123	1.81149
ALGA0032754	5	70175272	0.0154442	0.171381	1.81124
ASGA0091031	13	187259667	0.0154619	0.40599	1.81074
ASGA0099732	8	68923580	0.0154901	0.288686	1.80995
MARC0071875	8	68944602	0.0154901	0.288686	1.80995
ASGA0095741	8	69048877	0.0154901	0.288686	1.80995
H3GA0038757	14	9186987	0.0155593	0.413478	1.80801
ALGA0084905	15	34728389	0.0155692	0.187188	1.80773
DIAS0000655	1	52764397	0.0155695	0.321963	1.80773
ASGA0078926	18	13105588	0.0155751	0.313644	1.80757
M1GA0020202	15	21231024	0.0155783	0.163062	1.80748
ALGA0097083	18	13117423	0.015614	0.314476	1.80649
ALGA0062343	11	50881019	0.0156487	0.437604	1.80552
ALGA0123679	8	73640194	0.015656	0.399334	1.80532
MARC0048085	3	26750820	0.0156735	0.144759	1.80483
ASGA0101213	1	70692747	0.0156853	0.101498	1.80451
ASGA0078900	18	11910292	0.0157035	0.437604	1.804
ASGA0023143	4	125508602	0.0157192	0.462562	1.80357
H3GA0014773	4	125520514	0.0157192	0.462562	1.80357
ALGA0016809	2	145803272	0.0157237	0.414309	1.80345
DIAS0000055	3	117295071	0.0157367	0.15391	1.80309
ASGA0098408	6	18690890	0.0157413	0.447587	1.80296
ASGA0064602	14	77567454	0.0157435	0.447587	1.8029
ALGA0049286	8	115105572	0.0157615	0.24376	1.8024
H3GA0038804	14	9637536	0.0157942	0.409318	1.8015
DRGA0014877	15	9577898	0.0157973	0.0848586	1.80142
ASGA0101526	6	74250906	0.0158375	0.434276	1.80031
ALGA0123606	3	21418569	0.0158392	0.346922	1.80027
DIAS0000553	6	13152006	0.0158681	0.122296	1.79948
ASGA0047254	10	27364955	0.0158691	0.303661	1.79945
ALGA0005355	1	105610407	0.0158847	0.173877	1.79902
ALGA0044275	7	103132435	0.0159069	0.0557404	1.79841
H3GA0028202	9	121879418	0.0159075	0.157238	1.7984
H3GA0038403	14	4338010	0.0159271	0.21381	1.79786
ALGA0020658	3	106463889	0.0159609	0.185524	1.79694
ASGA0013982	3	27322976	0.0159732	0.183028	1.79661
ALGA0053372	9	58332106	0.0159743	0.221298	1.79658
ALGA0039319	7	20363677	0.0160078	0.224626	1.79567
ASGA0068697	15	14817945	0.0160334	0.27787	1.79497
DRGA0015821	16	10165906	0.0160715	0.0948419	1.79394
H3GA0044490	15	67008603	0.0160812	0.318636	1.79368
ASGA0031337	7	12543234	0.0160868	0.218802	1.79353
ALGA0095542	17	48662425	0.0161395	0.118136	1.79211
MARC0038923	17	13377435	0.0161458	0.111481	1.79194
H3GA0020604	7	27394424	0.0161464	0.280366	1.79192
DRGA0002694	2	12961723	0.0161575	0.161398	1.79162
MARC0090806	14	140698176	0.0161617	0.260399	1.79151
M1GA0020100	14	140755263	0.0161617	0.260399	1.79151
ASGA0026587	5	85058279	0.0161747	0.0790349	1.79116
MARC0025743	2	21397647	0.0161811	0.482529	1.79099
MARC0003227	1	90450588	0.0161854	0.242097	1.79088
DRGA0016231	16	56919380	0.0162592	0.108985	1.7889
M1GA0018418	14	23017050	0.0162653	0.148087	1.78874
MARC0068948	9	61109255	0.0162679	0.195507	1.78867
ALGA0083382	14	140775359	0.0162827	0.261231	1.78827
INRA0048613	14	140796518	0.0162827	0.261231	1.78827
ASGA0035794	7	103207504	0.0163089	0.239601	1.78758
ALGA0044287	7	103222685	0.0163089	0.239601	1.78758
ALGA0011778	2	9898214	0.0163382	0.115641	1.78679
ASGA0003239	1	65474177	0.0163394	0.361897	1.78676
DRGA0001546	1	138007535	0.0163458	0.35025	1.78659
DIAS0000430	4	15923587	0.016383	0.383527	1.78561
ALGA0006534	1	155984361	0.0163949	0.123128	1.78529
ALGA0006539	1	155986286	0.0163949	0.123128	1.78529
ASGA0032671	7	32679004	0.0164165	0.143095	1.78472
MARC0090251	6	131992726	0.0164225	0.334443	1.78456
ALGA0059613	10	58612635	0.0164412	0.0757072	1.78407
H3GA0055856	1	56925724	0.0164546	0.315308	1.78371
ALGA0003670	1	57069421	0.0164546	0.315308	1.78371
MARC0085386	3	97288259	0.0164872	0.0998336	1.78285
ASGA0092614	18	46302047	0.0165103	0.18802	1.78225
MARC0025882	1	112432430	0.0165261	0.491681	1.78183
ALGA0113122	6	92964565	0.0165381	0.0915141	1.78151
ASGA0098132	6	92946880	0.0165715	0.0923461	1.78064
MARC0035932	15	38473849	0.0165851	0.28619	1.78028
MARC0110475	15	137746834	0.0166525	0.346922	1.77852
MARC0020181	18	13039929	0.0166981	0.315308	1.77733
INRA0055228	18	13063063	0.0166981	0.315308	1.77733
ALGA0001735	1	22853943	0.0166998	0.257903	1.77729
ALGA0122542	7	26976864	0.0167399	0.420965	1.77625
DRGA0004528	4	18010463	0.0167892	0.237105	1.77497
ASGA0069829	15	67063972	0.0168065	0.321131	1.77452
ALGA0073081	13	179596312	0.016876	0.439268	1.77273
ALGA0035515	6	71692218	0.016893	0.482529	1.77229
M1GA0018243	14	11332428	0.016894	0.384359	1.77227
H3GA0010900	3	124366016	0.0169383	0.462562	1.77113
ALGA0086814	15	113202213	0.0169966	0.314476	1.76964
ALGA0086810	15	113215799	0.0169966	0.314476	1.76964
H3GA0016204	5	31099571	0.0170069	0.430948	1.76937
ASGA0028164	6	45162579	0.0170207	0.480865	1.76902
ALGA0085847	15	74235458	0.0170279	0.154742	1.76884
DRGA0009577	9	88798087	0.0170438	0.464226	1.76843
DIAS0000187	6	77814710	0.017046	0.483361	1.76838
ASGA0094661	6	77816419	0.017046	0.483361	1.76838
ALGA0121169	6	77842106	0.017046	0.483361	1.76838
CASI0003434	1	102417518	0.0170894	0.0956739	1.76727
ASGA0080118	18	46445574	0.0171003	0.296173	1.767
ALGA0020217	3	95105022	0.0171218	0.0690516	1.76645
ALGA0003456	1	52954585	0.0171486	0.321131	1.76577
ASGA0068956	15	21175428	0.0171707	0.264559	1.76521
ASGA0016729	3	125522955	0.0171795	0.419301	1.76499
ALGA0028117	4	110735390	0.0171829	0.430116	1.7649
H3GA0002579	1	112515695	0.0171877	0.414309	1.76478
ALGA0018202	3	27736387	0.0171916	0.47005	1.76468
ALGA0039858	7	26331485	0.0172212	0.293677	1.76394
MARC0065878	1	260185267	0.0172374	0.398502	1.76353
INRA0010628	3	54225407	0.0172579	0.0806988	1.76301
MARC0040824	3	63085261	0.0172611	0.352745	1.76293
ASGA0061172	14	9890711	0.0173123	0.490017	1.76164
UMB10000045	14	141691743	0.0173531	0.257903	1.76062
MARC0101263	3	25651284	0.0173576	0.389351	1.76051
DRGA0002803	2	22333028	0.0174099	0.352745	1.7592
ALGA0116363	17	45916454	0.0174358	0.252912	1.75856
ALGA0108569	13	40315688	0.0174462	0.416805	1.7583
INRA0048614	14	141017250	0.017482	0.258735	1.75741
M1GA0020138	14	141069021	0.017482	0.258735	1.75741
M1GA0020144	14	141119327	0.017482	0.258735	1.75741
INRA0048622	14	141151934	0.017482	0.258735	1.75741
M1GA0020149	14	141173643	0.017482	0.258735	1.75741
MARC0033858	14	141191697	0.017482	0.258735	1.75741
ASGA0068302	14	141232780	0.017482	0.258735	1.75741
H3GA0043620	14	141279745	0.017482	0.258735	1.75741
ASGA0068308	14	141309602	0.017482	0.258735	1.75741
H3GA0043632	14	141374711	0.017482	0.258735	1.75741
M1GA0020167	14	141395576	0.017482	0.258735	1.75741
ALGA0017725	3	14378300	0.0174956	0.0549085	1.75707
M1GA0019807	14	138257726	0.017513	0.484193	1.75664
ASGA0002949	1	55253015	0.0175943	0.411814	1.75463
ALGA0106818	6	18314142	0.0176053	0.41015	1.75436
ALGA0120827	6	18349390	0.0176053	0.41015	1.75436
ALGA0116145	10	26766733	0.0176071	0.374376	1.75431
ASGA0080065	18	45424614	0.0176188	0.212146	1.75402
ASGA0089858	1	22945119	0.017653	0.245424	1.75318
ALGA0027223	4	98260992	0.0176619	0.448419	1.75296
MARC0047358	4	98424251	0.0176619	0.448419	1.75296
ASGA0038909	8	68707156	0.0176632	0.308652	1.75293
ASGA0038989	8	72626638	0.0176979	0.233777	1.75208
DIAS0000928	3	28661458	0.0177612	0.35025	1.75053
ALGA0060600	11	7781214	0.0177989	0.334443	1.74961
ALGA0005424	1	107850677	0.0178153	0.16223	1.74921
ASGA0059540	18	32547908	0.0178153	0.16223	1.74921
ASGA0030426	7	1072184	0.0178166	0.296173	1.74917
M1GA0020121	14	140916098	0.017863	0.259567	1.74805
ASGA0068286	14	140947084	0.017863	0.259567	1.74805
ALGA0083385	14	140967546	0.017863	0.259567	1.74805
ALGA0056978	10	9680602	0.0178655	0.455075	1.74798
DIAS0003398	6	149966154	0.0178664	0.104825	1.74796
ALGA0028943	4	120927582	0.0178742	0.093178	1.74777
ASGA0014743	3	56577195	0.0178769	0.366889	1.74771
ALGA0119911	2	46842660	0.0179296	0.212146	1.74643
ALGA0076573	14	27669701	0.0179523	0.301165	1.74588
MARC0026696	6	18598463	0.0179611	0.452579	1.74567
ALGA0105491	12	60244776	0.0179641	0.21797	1.74559
DRGA0000252	1	22829115	0.0179656	0.259567	1.74556
ASGA0078820	18	9294609	0.0179766	0.09401	1.74529
ASGA0089047	3	15856859	0.0180109	0.173045	1.74446
ALGA0004554	1	80588387	0.0180569	0.227121	1.74336
ALGA0004563	1	80654093	0.0180569	0.227121	1.74336
ALGA0004569	1	80675380	0.0180569	0.227121	1.74336
ALGA0004575	1	80735890	0.0180569	0.227121	1.74336
ASGA0003630	1	80818202	0.0180569	0.227121	1.74336
ALGA0121499	1	260202110	0.0181002	0.344426	1.74232
ASGA0012174	2	135246715	0.0181009	0.346922	1.7423
MARC0027939	7	3862383	0.0181374	0.407654	1.74143
DIAS0002150	8	68346526	0.0181515	0.288686	1.74109
ASGA0038904	8	68532968	0.0181515	0.288686	1.74109
H3GA0046887	16	63323934	0.0181607	0.077371	1.74087
DIAS0000956	17	47739685	0.0181761	0.290349	1.7405
ASGA0080066	18	45439156	0.018204	0.212978	1.73983
ALGA0118948	6	18578601	0.01826	0.449251	1.7385
ASGA0100103	6	18617176	0.01826	0.449251	1.7385
DIAS0000459	4	16149882	0.0182645	0.468386	1.73839
ASGA0002424	1	39540400	0.0182942	0.287854	1.73769
DRGA0009158	9	15647141	0.0182986	0.453411	1.73758
H3GA0005861	2	8647689	0.0183058	0.417637	1.73741
ASGA0095397	9	15714940	0.0183386	0.420965	1.73663
ALGA0111643	15	126925609	0.0183388	0.0856905	1.73663
ASGA0082840	12	12033052	0.0183457	0.106489	1.73646
MARC0059478	2	9523360	0.0183984	0.138935	1.73522
ASGA0085466	7	26938137	0.0184364	0.418469	1.73432
ALGA0118528	7	103380850	0.0184536	0.25208	1.73392
H3GA0014847	4	126783489	0.0184986	0.232945	1.73286
ASGA0028465	6	71999219	0.0185048	0.463394	1.73272
MARC0096933	6	115491651	0.0185301	0.129784	1.73212
MARC0043689	7	27826207	0.0185653	0.493344	1.7313
ALGA0110309	15	36370969	0.0185826	0.15807	1.73089
M1GA0015147	11	48404410	0.0185895	0.322795	1.73073
MARC0013644	15	36371900	0.0186315	0.163062	1.72975
MARC0045101	15	36402440	0.0186315	0.163062	1.72975
ASGA0028463	6	71975478	0.0186857	0.378536	1.72849
ALGA0006948	1	169070473	0.0187238	0.277038	1.72761
ALGA0006952	1	169100504	0.0187238	0.277038	1.72761
MARC0053829	6	46990513	0.0187312	0.101498	1.72743
ALGA0094195	17	29207482	0.0187407	0.346922	1.72721
H3GA0042238	14	120520613	0.018742	0.153078	1.72718
ALGA0101384	6	49103555	0.0187522	0.299501	1.72695
H3GA0004743	1	262408433	0.0187877	0.264559	1.72613
ASGA0044077	9	99852380	0.0188187	0.150582	1.72541
H3GA0028105	9	115666256	0.0189235	0.292845	1.723
ALGA0054777	9	115687227	0.0189235	0.292845	1.723
ASGA0023150	4	125564925	0.0189548	0.396839	1.72228
ASGA0023156	4	125587596	0.0189548	0.396839	1.72228
ALGA0097051	18	12248247	0.01902	0.400998	1.72079
DIAS0004708	18	12455382	0.01902	0.400998	1.72079
ASGA0099462	14	132123232	0.0190554	0.328619	1.71998
MARC0069806	13	13543085	0.0191052	0.287022	1.71885
H3GA0056224	2	147350368	0.0191661	0.15807	1.71747
ALGA0019116	3	54296466	0.0192056	0.0956739	1.71657
DRGA0014579	14	120467819	0.0192092	0.152246	1.71649
H3GA0009479	3	47457715	0.0192264	0.144759	1.7161
ALGA0003525	1	54186193	0.0192314	0.323627	1.71599
ASGA0029197	6	111676028	0.0192348	0.470882	1.71591
MARC0066784	8	109385024	0.0192754	0.0682196	1.715
H3GA0001869	1	61270731	0.0193394	0.0806988	1.71356
ALGA0123112	16	3620662	0.0193735	0.315308	1.71279
ASGA0018728	4	16468030	0.0193768	0.177205	1.71272
ALGA0029294	4	125268865	0.019402	0.341098	1.71215
ASGA0005543	1	195857055	0.0194279	0.143095	1.71157
ALGA0114950	6	44881785	0.0194284	0.46589	1.71156
DIAS0001188	6	45202951	0.0194284	0.46589	1.71156
ALGA0036362	6	111513146	0.0194718	0.230449	1.71059
DRGA0009637	9	100962437	0.0194721	0.063228	1.71059
DRGA0009641	9	101015856	0.0194721	0.063228	1.71059
DRGA0009640	9	101035688	0.0194721	0.063228	1.71059
DRGA0013698	14	19267855	0.0195027	0.0665557	1.7099
ALGA0120935	2	148668028	0.0195301	0.306988	1.7093
ALGA0005296	1	102620315	0.0195342	0.480033	1.7092
ASGA0071340	15	131105944	0.019553	0.269551	1.70879
ASGA0039556	8	105747268	0.0195631	0.252912	1.70856
MARC0073430	14	140347273	0.019936	0.257903	1.70036
ALGA0109901	3	36927297	0.0200239	0.377704	1.69845
ASGA0067330	14	132347955	0.020029	0.471714	1.69834
ALGA0020027	3	88735815	0.020029	0.0840266	1.69834
ALGA0020033	3	88890233	0.020029	0.0840266	1.69834
MARC0013297	14	140345970	0.0200906	0.258735	1.69701
ALGA0109287	14	140413650	0.0200906	0.258735	1.69701
ALGA0083389	14	141123029	0.0201166	0.259567	1.69644
ALGA0079442	14	86758808	0.0201483	0.138935	1.69576
M1GA0011001	7	117887747	0.0201511	0.237105	1.6957
ASGA0105931	13	17837235	0.0201698	0.269551	1.6953
ALGA0020249	3	96884321	0.0201814	0.480865	1.69505
ASGA0079256	18	23902757	0.0202139	0.485025	1.69435
ALGA0112300	2	34313324	0.0202373	0.490849	1.69385
MARC0013185	2	34387101	0.0202373	0.490849	1.69385
MARC0055958	9	57275293	0.020246	0.0648918	1.69366
ASGA0101340	12	47038120	0.0202796	0.361897	1.69294
ASGA0014732	3	56442996	0.0203206	0.158902	1.69206
INRA0003923	1	116359904	0.0203439	0.113977	1.69157
ALGA0012786	2	27133981	0.020378	0.250416	1.69084
ALGA0122657	6	147738097	0.0203986	0.493344	1.6904
ALGA0121494	8	115711114	0.0204504	0.21381	1.6893
H3GA0055697	2	19182539	0.0204903	0.375208	1.68845
ASGA0024996	5	19385338	0.0205029	0.216306	1.68818
ALGA0031066	5	19388006	0.0205029	0.216306	1.68818
ALGA0097092	18	13354310	0.0205378	0.315308	1.68745
ALGA0097094	18	13376723	0.0205378	0.315308	1.68745
SIRI0000201	3	31920834	0.0205906	0.445923	1.68633
ASGA0073817	16	63755342	0.0206825	0.411814	1.6844
ASGA0073815	16	63765656	0.0206825	0.411814	1.6844
ASGA0041899	9	16045414	0.0206887	0.437604	1.68427
DRGA0003853	3	36574179	0.0207109	0.253744	1.6838
H3GA0016979	5	82666015	0.0207299	0.175541	1.6834
ALGA0013290	2	39973291	0.0207382	0.321131	1.68323
ALGA0107069	9	6788575	0.020779	0.440932	1.68238
M1GA0014233	10	59209666	0.0208011	0.469218	1.68191
ASGA0078894	18	11818400	0.0208132	0.36772	1.68166
ASGA0015158	3	74524315	0.0208261	0.336106	1.68139
ASGA0029569	6	136856618	0.0208282	0.09401	1.68135
DRGA0017366	9	16884900	0.0208453	0.200499	1.68099
ALGA0063048	11	64434996	0.0208746	0.183028	1.68038
DRGA0011424	11	66039247	0.0208849	0.301165	1.68017
ALGA0021130	3	115062568	0.0209033	0.262895	1.67978
ALGA0113025	6	36646069	0.0209242	0.492512	1.67935
H3GA0051000	18	45522279	0.0209302	0.237105	1.67923
ASGA0080092	18	45795467	0.0209302	0.237105	1.67923
ALGA0007513	1	196602399	0.0209367	0.167221	1.67909
ASGA0078937	18	13327465	0.0209368	0.314476	1.67909
MARC0112128	14	79922643	0.0209454	0.430948	1.67891
ALGA0014214	2	87021610	0.0209501	0.151414	1.67881
ASGA0093202	6	121412908	0.0209595	0.109817	1.67862
ALGA0107714	15	57098259	0.0209625	0.197171	1.67856
ALGA0075096	14	9914598	0.0209745	0.169717	1.67831
ASGA0050923	11	51653039	0.0209775	0.290349	1.67825
M1GA0026870	6	8291772	0.0210086	0.120632	1.6776
ALGA0106073	12	8375447	0.0210143	0.368552	1.67749
ASGA0005100	1	164072283	0.0210242	0.325291	1.67728
MARC0003770	15	60261485	0.0210567	0.12396	1.67661
MARC0001905	18	23959479	0.0210954	0.0765391	1.67581
ALGA0017866	3	17271758	0.0211008	0.105657	1.6757
ALGA0025106	4	54748137	0.0211066	0.400166	1.67558
ALGA0028822	4	119655517	0.0211507	0.316972	1.67468
MARC0104213	8	129468254	0.0211611	0.21381	1.67446
ASGA0059581	13	185180776	0.0211638	0.278702	1.67441
M1GA0003331	2	144482840	0.021218	0.0565724	1.6733
H3GA0033352	12	8367792	0.0212372	0.19218	1.6729
ASGA0104308	10	59436266	0.0212759	0.3802	1.67211
H3GA0004406	1	254792327	0.0212978	0.229617	1.67166
H3GA0046992	16	68207700	0.0213496	0.1198	1.67061
ALGA0103743	3	18278530	0.0213631	0.34609	1.67034
ASGA0021335	4	98209544	0.0213661	0.445923	1.67027
ASGA0084115	14	14759417	0.0213783	0.299501	1.67003
INRA0050381	15	122767349	0.0214595	0.0915141	1.66838
ASGA0038091	8	19601845	0.021474	0.425125	1.66809
ALGA0117344	5	64764715	0.0214867	0.130616	1.66783
ASGA0095244	2	25842198	0.0214903	0.0881864	1.66776
ASGA0010336	2	45165481	0.0214918	0.165557	1.66773
MARC0070502	3	58524708	0.021584	0.157238	1.66587
MARC0019210	8	72498286	0.0215935	0.44426	1.66568
DRGA0000001	1	608509	0.0216516	0.0965058	1.66451
DIAS0004442	17	47740286	0.0216819	0.205491	1.6639
ASGA0089490	15	138939173	0.0216931	0.232945	1.66368
ASGA0004815	1	147545781	0.0217439	0.236273	1.66266
ALGA0084245	15	19010068	0.0217589	0.44426	1.66236
ALGA0042359	7	62700519	0.0217591	0.418469	1.66236
ALGA0058002	10	27386619	0.0217736	0.281198	1.66207
ASGA0000005	1	239523	0.0217826	0.351082	1.66189
MARC0082315	9	128898095	0.0217871	0.478369	1.6618
ASGA0100717	1	141098890	0.0218086	0.452579	1.66137
MARC0005129	4	127095924	0.021813	0.238769	1.66129
ASGA0056025	13	11477077	0.0218281	0.471714	1.66098
ASGA0004103	1	103300313	0.0218797	0.297837	1.65996
MARC0018818	1	22453227	0.0218991	0.251248	1.65957
H3GA0034233	12	34172549	0.0219121	0.275374	1.65932
MARC0048767	15	36646924	0.0219468	0.455075	1.65863
ALGA0087937	15	130200198	0.0219946	0.46589	1.65768
ASGA0098807	6	115348051	0.0220335	0.221298	1.65692
ASGA0096819	9	67136065	0.0220397	0.180532	1.65679
ASGA0003071	1	57920577	0.022095	0.424293	1.65571
MARC0039383	2	73987612	0.022108	0.460067	1.65545
ALGA0018863	3	47417411	0.0221236	0.21381	1.65514
ALGA0003428	1	52333375	0.0221297	0.31614	1.65503
ALGA0024870	4	41799477	0.0221719	0.180532	1.6542
MARC0058001	8	131373563	0.0221761	0.3203	1.65411
DRGA0017536	9	15309872	0.0222199	0.391015	1.65326
H3GA0022548	7	93068811	0.0222368	0.0798669	1.65293
ALGA0025675	4	69626152	0.0222607	0.0723794	1.65246
H3GA0006290	2	21886916	0.0223248	0.269551	1.65121
DRGA0004644	4	26264557	0.0223489	0.246256	1.65074
ALGA0023849	4	19272401	0.0224515	0.238769	1.64875
MARC0024281	3	48649479	0.0225042	0.0873544	1.64774
ASGA0035823	7	104601281	0.0225195	0.187188	1.64744
ALGA0035245	6	45447973	0.022538	0.463394	1.64708
DIAS0000149	6	45460146	0.022538	0.463394	1.64708
ALGA0118476	6	45595002	0.022538	0.463394	1.64708
ALGA0035270	6	45671421	0.022538	0.463394	1.64708
H3GA0001738	1	52981087	0.0225835	0.313644	1.64621
ALGA0054317	9	100249522	0.0225893	0.0640599	1.6461
ASGA0105784	8	78873727	0.0225982	0.384359	1.64593
H3GA0019235	6	164243909	0.0226014	0.335275	1.64586
CASI0010013	18	45464191	0.022615	0.236273	1.6456
ASGA0004399	1	122630452	0.0226663	0.351913	1.64462
ALGA0007493	1	195276703	0.0226771	0.143927	1.64441
DRGA0000908	1	53411786	0.0226839	0.381864	1.64428
ALGA0123290	1	261729938	0.0227218	0.278702	1.64356
MARC0115079	11	49979642	0.0227325	0.472546	1.64335
ALGA0066876	12	50111768	0.0227366	0.178037	1.64327
MARC0029325	1	57606300	0.0227531	0.46173	1.64296
H3GA0028848	9	67222377	0.0227876	0.420965	1.6423
ALGA0066881	12	50146135	0.0227886	0.1797	1.64228
ALGA0109544	2	138853863	0.0228129	0.451747	1.64182
ASGA0040189	8	132202566	0.0228146	0.195507	1.64179
ASGA0093619	4	110464609	0.0228633	0.324459	1.64086
ALGA0110287	14	131511276	0.0229251	0.169717	1.63969
ASGA0004070	1	99908988	0.0229909	0.138103	1.63844
ASGA0095864	2	143986269	0.022999	0.35025	1.63829
MARC0067006	2	143987649	0.022999	0.35025	1.63829
ASGA0015819	3	107583462	0.0230006	0.131448	1.63826
H3GA0045756	16	1151311	0.0230534	0.475874	1.63727
ALGA0020052	3	89860966	0.0230604	0.148918	1.63713
H3GA0016871	5	75072741	0.0230901	0.413478	1.63657
H3GA0009638	3	55720627	0.0230956	0.4401	1.63647
ALGA0057132	10	11301419	0.0230979	0.306988	1.63643
ALGA0053710	9	69789767	0.0231373	0.138103	1.63569
H3GA0024561	8	26767189	0.0231466	0.43178	1.63551
MARC0021611	8	68650683	0.0231691	0.328619	1.63509
H3GA0056083	6	19464636	0.0231707	0.399334	1.63506
MARC0011480	9	15830655	0.0231816	0.397671	1.63486
H3GA0013765	4	100012642	0.0231848	0.490017	1.6348
ALGA0054116	9	85529908	0.0231969	0.449251	1.63457
MARC0062513	13	17586373	0.0232014	0.205491	1.63449
ASGA0091204	9	100048855	0.0232297	0.0682196	1.63396
H3GA0019390	7	1092534	0.0232383	0.142263	1.63379
MARC0113316	15	130149254	0.0232482	0.345258	1.63361
ALGA0031586	5	31063327	0.0232856	0.446755	1.63291
ALGA0047289	8	29571184	0.0232917	0.377704	1.6328
ALGA0074022	13	204827712	0.0233082	0.335275	1.63249
ASGA0093649	18	47861142	0.0233408	0.193012	1.63188
MARC0027780	13	328864	0.0233792	0.436772	1.63117
H3GA0016263	5	39503733	0.023425	0.292845	1.63032
DIAS0001042	15	78998934	0.0234522	0.170549	1.62982
ASGA0012691	2	145828976	0.0235736	0.430116	1.62757
MARC0111479	8	4598871	0.0235793	0.254576	1.62747
ASGA0023298	4	126891692	0.023584	0.252912	1.62738
ASGA0078922	18	13025454	0.0236446	0.424293	1.62627
ASGA0018774	4	17471709	0.0236552	0.485025	1.62607
ALGA0085839	15	72830096	0.0236783	0.183028	1.62565
CASI0007119	3	65007151	0.0236804	0.299501	1.62561
SIRI0000611	3	129814582	0.0237043	0.159734	1.62517
M1GA0005799	4	18452428	0.0237426	0.359401	1.62447
ALGA0044278	7	103151323	0.0237526	0.0499168	1.62429
MARC0029288	15	14341440	0.0237602	0.159734	1.62415
MARC0109867	15	33903421	0.0237639	0.202163	1.62408
ASGA0100623	10	15399430	0.0237843	0.168885	1.62371
MARC0035767	3	129572758	0.0237929	0.16223	1.62355
DIAS0001749	15	66900647	0.0238284	0.326955	1.6229
ASGA0093725	15	66935429	0.0238284	0.326955	1.6229
H3GA0044491	15	66940847	0.0238284	0.326955	1.6229
ALGA0035288	6	46898569	0.0238916	0.209651	1.62175
ALGA0019015	3	53054275	0.0238925	0.44426	1.62174
MARC0055991	17	29246810	0.0239719	0.396007	1.6203
ALGA0020040	3	89119129	0.0240242	0.153078	1.61935
H3GA0053809	1	171665883	0.0240723	0.343594	1.61848
ALGA0121279	12	50800	0.0240723	0.343594	1.61848
ALGA0007489	1	194962763	0.0240751	0.125624	1.61843
MARC0034151	7	111106031	0.0240855	0.322795	1.61824
DRGA0014491	14	113990253	0.0240935	0.271215	1.6181
ALGA0029485	4	126878976	0.024105	0.234609	1.61789
ALGA0098139	18	39926085	0.0241059	0.116473	1.61788
ASGA0052532	12	4298885	0.0241062	0.304493	1.61787
ALGA0042957	7	81995571	0.0241099	0.230449	1.61781
H3GA0038814	14	9920849	0.0241378	0.463394	1.6173
ALGA0005119	1	97861897	0.0241735	0.168885	1.61666
ALGA0065212	12	14732256	0.024207	0.498336	1.61606
H3GA0028855	9	67351102	0.0242338	0.236273	1.61558
ALGA0109388	3	20211256	0.024234	0.297005	1.61558
ALGA0115285	17	61538151	0.0242469	0.0798669	1.61534
ALGA0044770	7	111306586	0.0242477	0.235441	1.61533
DRGA0015167	15	58910090	0.0242751	0.123128	1.61484
ASGA0014696	3	54443113	0.024328	0.0798669	1.61389
INRA0024655	7	27886752	0.0243324	0.492512	1.61382
ASGA0079322	18	25061501	0.0243373	0.207155	1.61373
MARC0031575	15	106024546	0.0243677	0.116473	1.61319
ASGA0059340	13	174085098	0.0243705	0.452579	1.61314
DRGA0001192	1	78255265	0.024393	0.0765391	1.61274
ALGA0023806	4	18842182	0.0243945	0.136439	1.61271
ALGA0103548	2	146441686	0.0244041	0.0682196	1.61254
H3GA0010041	3	90161166	0.0244428	0.15391	1.61185
ASGA0015286	3	90191710	0.0244428	0.15391	1.61185
ALGA0089404	16	18273149	0.0244468	0.143927	1.61178
ASGA0106299	9	5717797	0.0244692	0.123128	1.61138
ASGA0099311	12	12277008	0.0245128	0.255408	1.61061
ASGA0078828	18	9360067	0.0245176	0.13228	1.61052
MARC0081739	4	108571877	0.024543	0.187188	1.61007
MARC0058572	3	2037807	0.0245802	0.0865225	1.60941
ASGA0038917	8	69804705	0.0246088	0.210483	1.60891
ALGA0019791	3	74636717	0.0246162	0.304493	1.60878
DRGA0008929	8	131847475	0.0246167	0.15391	1.60877
ASGA0040187	8	131856458	0.0246167	0.15391	1.60877
H3GA0042967	14	133258634	0.0246483	0.194676	1.60821
ALGA0069136	13	26306761	0.024653	0.0707155	1.60813
MARC0095029	15	36506507	0.0246569	0.457571	1.60806
INRA0049139	15	36515931	0.0246569	0.457571	1.60806
ALGA0084983	15	36563653	0.0246569	0.457571	1.60806
ASGA0094999	2	12814058	0.0246619	0.338602	1.60797
ALGA0006979	1	144535827	0.024736	0.0524126	1.60667
H3GA0004641	1	260631502	0.0248286	0.336106	1.60505
H3GA0056560	6	63336711	0.0248637	0.353577	1.60443
ASGA0096374	12	6947593	0.0249247	0.357737	1.60337
MARC0040405	5	6844632	0.0249274	0.321963	1.60332
ASGA0083287	13	3681442	0.0249375	0.497504	1.60315
ASGA0050342	11	23568931	0.0250277	0.370216	1.60158
DRGA0015379	15	109836513	0.0250859	0.129784	1.60057
H3GA0002674	1	120828664	0.0251085	0.493344	1.60018
MARC0014887	18	36959194	0.0251252	0.18386	1.59989
ALGA0106552	16	27532560	0.0251527	0.0590682	1.59942
MARC0045090	5	82635492	0.0251685	0.407654	1.59914
MARC0055547	9	90129091	0.0251923	0.476705	1.59873
H3GA0018599	6	101568458	0.025202	0.292845	1.59856
ALGA0037534	6	156707408	0.025211	0.222962	1.59841
INRA0053222	17	24999665	0.0252383	0.0582363	1.59794
MARC0015606	14	59815340	0.0252472	0.0965058	1.59779
ASGA0104532	14	59816113	0.0252472	0.0965058	1.59779
ASGA0008883	2	9737548	0.0252716	0.284526	1.59737
ASGA0078979	18	14419587	0.0252785	0.278702	1.59725
MARC0114360	13	76623587	0.0252995	0.447587	1.59689
INRA0052878	17	17528436	0.0253934	0.15807	1.59528
ALGA0086888	15	116045319	0.0254178	0.221298	1.59486
ASGA0014777	3	57388287	0.0254345	0.212978	1.59458
INRA0024899	7	33433466	0.0254469	0.142263	1.59437
INRA0024903	7	33536179	0.0254469	0.142263	1.59437
ASGA0044478	9	119179637	0.0254735	0.174709	1.59391
ALGA0112619	5	74891309	0.0256422	0.329451	1.59104
ASGA0060337	6	149743652	0.0256802	0.138935	1.5904
INRA0003531	1	101452318	0.0257525	0.103993	1.58918
INRA0003533	1	101472169	0.0257525	0.103993	1.58918
ALGA0004136	1	68407069	0.0257829	0.302829	1.58867
MARC0038566	16	76929526	0.0257881	0.361897	1.58858
MARC0109000	16	63825864	0.0257929	0.374376	1.5885
MARC0058411	18	46838795	0.0257981	0.18386	1.58841
H3GA0045213	15	126824875	0.0257984	0.126456	1.58841
MARC0001125	11	2378904	0.0258515	0.0607321	1.58751
MARC0046078	14	139931701	0.0259049	0.34609	1.58662
ALGA0009626	1	256261130	0.0259072	0.369384	1.58658
ASGA0007810	1	268780387	0.0259164	0.167221	1.58642
ALGA0029505	4	127141512	0.0259262	0.24792	1.58626
MARC0003290	6	25884885	0.0259496	0.245424	1.58587
ALGA0109338	4	16196917	0.0259525	0.361897	1.58582
MARC0050497	3	74916789	0.0259982	0.250416	1.58506
ALGA0039425	7	21554498	0.0260819	0.202995	1.58366
MARC0004540	6	98179330	0.026131	0.267887	1.58284
ASGA0099736	6	13143758	0.0261668	0.131448	1.58225
ALGA0123858	6	74177620	0.0261825	0.128952	1.58199
ASGA0056015	13	11447964	0.0261873	0.173045	1.58191
MARC0005246	6	152432855	0.0262219	0.449251	1.58134
ALGA0108453	6	19461652	0.0262309	0.429285	1.58119
ASGA0095649	6	19476080	0.0262309	0.429285	1.58119
ASGA0014433	3	47023314	0.0262584	0.477537	1.58073
ALGA0012597	2	23447469	0.0262619	0.15807	1.58067
MARC0074677	15	18713488	0.026273	0.202163	1.58049
DRGA0016411	16	75596190	0.0262872	0.0532446	1.58026
ASGA0032316	7	28655399	0.0262927	0.299501	1.58016
ASGA0098017	15	66902771	0.0262983	0.326123	1.58007
ALGA0031601	5	31196636	0.0263215	0.452579	1.57969
ASGA0059934	13	200078329	0.026327	0.212146	1.5796
ALGA0014314	2	88531643	0.0263421	0.423461	1.57935
ALGA0006943	1	169035232	0.0263696	0.348586	1.5789
ALGA0003562	1	55119115	0.0263881	0.35025	1.57859
ALGA0000889	1	10036902	0.0264306	0.166389	1.57789
ASGA0066434	14	121675167	0.0264625	0.326955	1.57737
H3GA0025618	8	131874440	0.0265154	0.153078	1.5765
MARC0114116	14	19173557	0.0265168	0.233777	1.57648
ALGA0013597	2	44611096	0.0265364	0.148087	1.57616
ASGA0084827	2	44851717	0.0265364	0.148087	1.57616
H3GA0001809	1	56669197	0.026547	0.415973	1.57598
ALGA0054055	9	83711552	0.0265507	0.078203	1.57592
ALGA0000501	1	5317995	0.0266138	0.28619	1.57489
ASGA0004685	1	140031748	0.0266368	0.438436	1.57452
ALGA0006186	1	140138526	0.0266368	0.438436	1.57452
H3GA0032187	11	64335430	0.0266675	0.492512	1.57402
H3GA0043808	15	14903909	0.026676	0.344426	1.57388
M1GA0013304	9	132666308	0.0266901	0.199667	1.57365
MARC0045634	2	18530307	0.0266914	0.0965058	1.57363
ALGA0104373	6	17795768	0.0267536	0.424293	1.57262
H3GA0053970	6	17799551	0.0267536	0.424293	1.57262
M1GA0022687	17	59091145	0.0267629	0.415973	1.57247
DBKK0000233	3	111707015	0.0267873	0.41015	1.57207
M1GA0004187	3	24176936	0.0268117	0.167221	1.57168
ASGA0067164	14	130367324	0.0268169	0.103161	1.57159
ASGA0094022	6	163580963	0.0268335	0.272047	1.57132
H3GA0045875	16	4672224	0.0269208	0.386023	1.56991
H3GA0053815	1	180306217	0.0269666	0.411814	1.56917
ASGA0026197	5	69737147	0.0269748	0.138935	1.56904
H3GA0049828	17	58064159	0.0269838	0.0673877	1.5689
MARC0061776	2	9167873	0.0270101	0.157238	1.56847
ASGA0083667	2	25849239	0.0270159	0.0881864	1.56838
ALGA0017005	2	150596395	0.0270435	0.43594	1.56794
ASGA0004535	1	129816213	0.027091	0.328619	1.56717
MARC0046964	7	24752958	0.0271065	0.185524	1.56693
MARC0055409	13	76759042	0.0271371	0.44426	1.56644
ALGA0071031	13	76800416	0.0271371	0.44426	1.56644
ASGA0041336	9	8435865	0.0271418	0.366889	1.56636
MARC0008013	3	31189721	0.0271427	0.300333	1.56635
ASGA0046311	10	8850968	0.0271767	0.44426	1.5658
ALGA0119378	5	83187358	0.0271768	0.166389	1.5658
ALGA0020546	3	103773962	0.0272129	0.21797	1.56523
ALGA0020553	3	103780925	0.0272129	0.21797	1.56523
ALGA0020549	3	103806335	0.0272129	0.21797	1.56523
MARC0076778	1	1448659	0.0272264	0.309484	1.56501
ASGA0012442	2	138535594	0.0272273	0.480865	1.56499
ASGA0025154	5	24749535	0.0272381	0.196339	1.56482
DRGA0000248	1	22658363	0.0272789	0.254576	1.56417
ALGA0002557	1	33722398	0.0273394	0.208819	1.56321
H3GA0053237	6	131343400	0.0273407	0.410982	1.56319
H3GA0014976	4	129987443	0.0273507	0.234609	1.56303
MARC0011607	2	136051929	0.0273555	0.388519	1.56295
ASGA0048757	10	60826189	0.0273925	0.429285	1.56237
ALGA0121365	6	97877094	0.027402	0.297005	1.56222
ALGA0027176	4	97741445	0.0274895	0.469218	1.56083
MARC0006609	4	97758516	0.0274895	0.469218	1.56083
ALGA0067691	13	6186927	0.027501	0.262063	1.56065
ALGA0012590	2	23221341	0.0275378	0.266223	1.56007
ALGA0104083	12	49642408	0.0275545	0.137271	1.55981
MARC0034292	1	22315948	0.0275768	0.253744	1.55946
H3GA0052996	12	57534190	0.0276085	0.455075	1.55896
ALGA0031317	5	24085936	0.0276516	0.145591	1.55828
ALGA0124353	3	26505996	0.0276686	0.291181	1.55801
ASGA0018099	4	9719639	0.0277385	0.421797	1.55692
MARC0033200	6	50804198	0.027776	0.357737	1.55633
ASGA0043988	9	88831858	0.0278195	0.248752	1.55565
DIAS0000951	5	62575108	0.027832	0.419301	1.55546
ASGA0007850	1	269264772	0.0278371	0.113977	1.55538
DBMA0000227	1	269287588	0.0278371	0.113977	1.55538
ALGA0010663	1	269313413	0.0278371	0.113977	1.55538
M1GA0001721	1	269335364	0.0278371	0.113977	1.55538
ASGA0099882	9	5428731	0.0278395	0.352745	1.55534
ALGA0054776	9	115580470	0.0278448	0.408486	1.55526
ALGA0002298	1	30874640	0.0278589	0.425125	1.55504
ALGA0115943	13	109815285	0.027883	0.441764	1.55466
ASGA0069824	15	66971675	0.0279455	0.331115	1.55369
DRGA0006557	6	23397697	0.0279561	0.0507488	1.55352
ASGA0081828	6	31015997	0.0279669	0.353577	1.55336
MARC0089635	6	99063721	0.0279785	0.262895	1.55318
ASGA0091894	10	15367250	0.0280367	0.170549	1.55227
INRA0001627	1	31548038	0.0280635	0.30782	1.55186
M1GA0026207	6	78887634	0.0280742	0.426789	1.55169
ASGA0068863	15	18933152	0.0281432	0.308652	1.55063
ASGA0004539	1	129869498	0.0281808	0.432612	1.55005
ALGA0115327	10	61763861	0.0282191	0.129784	1.54946
ALGA0044414	7	106555323	0.0282336	0.113977	1.54923
INRA0028035	7	106612073	0.0282336	0.113977	1.54923
MARC0097000	7	106648050	0.0282336	0.113977	1.54923
MARC0030508	18	13279854	0.0282635	0.407654	1.54877
ALGA0112565	3	125171538	0.028328	0.423461	1.54778
H3GA0038237	14	125272	0.0283439	0.377704	1.54754
MARC0049131	1	94903109	0.0283463	0.428453	1.5475
DRGA0016644	17	21901506	0.0283628	0.204659	1.54725
ASGA0093756	12	60317715	0.0283771	0.199667	1.54703
ASGA0106235	15	107933087	0.0284204	0.232113	1.54637
ALGA0044273	7	103109678	0.0284242	0.0599002	1.54631
MARC0065518	8	119808407	0.0284723	0.234609	1.54558
ASGA0018746	4	16671909	0.0284907	0.428453	1.5453
ALGA0023671	4	16701817	0.0284907	0.428453	1.5453
MARC0113595	1	54154909	0.0284928	0.376872	1.54527
MARC0041991	2	46844298	0.0285371	0.216306	1.54459
ALGA0121005	2	46866497	0.0285371	0.216306	1.54459
ALGA0005524	1	110947652	0.028541	0.334443	1.54453
ASGA0078921	18	13005978	0.028544	0.430948	1.54448
ALGA0006722	1	163262401	0.0285666	0.0798669	1.54414
ASGA0071073	15	127780480	0.028571	0.227953	1.54407
ALGA0120041	15	19363818	0.0285822	0.209651	1.5439
ASGA0105436	2	138804712	0.0286199	0.251248	1.54333
ASGA0002980	1	56010526	0.0286314	0.456739	1.54316
ALGA0002350	1	31338808	0.0286581	0.268719	1.54275
MARC0011266	18	10966527	0.0286837	0.489185	1.54236
H3GA0043920	15	19634816	0.0287035	0.319468	1.54207
ALGA0113685	1	180321699	0.0287376	0.415141	1.54155
ASGA0009798	2	28209716	0.0287586	0.155574	1.54123
ALGA0084063	15	15371793	0.0287826	0.063228	1.54087
ALGA0107981	9	121421097	0.0287886	0.339434	1.54078
H3GA0009999	3	84784895	0.0287988	0.366057	1.54063
ASGA0064628	14	77861327	0.0288187	0.319468	1.54033
ALGA0093898	17	24424311	0.0288518	0.178037	1.53983
MARC0009814	17	24486198	0.0288518	0.178037	1.53983
ALGA0058010	10	27474363	0.0288898	0.316972	1.53926
ALGA0106327	9	15353177	0.0289006	0.396839	1.53909
ASGA0105029	3	31209909	0.0289086	0.422629	1.53897
ALGA0114102	3	31386153	0.0289086	0.422629	1.53897
ALGA0106787	10	39780515	0.0289164	0.186356	1.53886
INRA0048593	14	139647829	0.0289744	0.348586	1.53799
ASGA0032276	7	28332741	0.0289767	0.480033	1.53795
H3GA0055077	6	63369582	0.0290124	0.353577	1.53742
ASGA0039703	8	115679193	0.0290759	0.127288	1.53647
ASGA0029789	6	152465872	0.0291122	0.257903	1.53592
ALGA0123812	6	16042615	0.0291143	0.0906822	1.53589
MARC0015201	7	1366837	0.0291425	0.203827	1.53547
ASGA0030577	7	1400566	0.0291425	0.203827	1.53547
ALGA0087437	15	122263611	0.0291451	0.116473	1.53543
ALGA0062355	11	51140468	0.029241	0.456739	1.53401
ALGA0075902	14	18672733	0.0292564	0.411814	1.53378
ALGA0065086	12	13043090	0.0292567	0.126456	1.53378
MARC0070274	12	12302182	0.0292585	0.218802	1.53375
SIRI0000715	16	10595674	0.0293059	0.482529	1.53304
ALGA0075911	14	18809639	0.0293114	0.447587	1.53296
ALGA0109079	16	3038976	0.0293171	0.433444	1.53288
MARC0038335	1	262017516	0.0293308	0.301997	1.53268
M1GA0001546	1	262030706	0.0293308	0.301997	1.53268
ALGA0004819	1	87685694	0.0293372	0.294509	1.53258
ALGA0108821	1	53220959	0.0293472	0.315308	1.53243
M1GA0001662	1	268119403	0.0293663	0.18802	1.53215
ALGA0095523	17	48380503	0.0293841	0.356905	1.53189
H3GA0026105	9	4330155	0.0294001	0.304493	1.53165
ASGA0097124	10	63027412	0.029464	0.33777	1.53071
MARC0047697	1	140389448	0.0294723	0.241265	1.53059
INRA0044998	14	75348354	0.029491	0.450083	1.53031
MARC0085413	3	10456806	0.0295292	0.0748752	1.52975
DRGA0009598	9	91362426	0.0295334	0.0574043	1.52969
ALGA0097499	18	23850297	0.0295337	0.466722	1.52968
MARC0023931	2	18710060	0.0295514	0.0740433	1.52942
H3GA0022869	7	107418827	0.029573	0.0973378	1.52911
MARC0112628	1	53113305	0.0295975	0.309484	1.52875
MARC0016334	6	135015850	0.0296211	0.16223	1.5284
H3GA0004705	1	261742535	0.0296541	0.274542	1.52791
ASGA0072013	16	4613533	0.0296698	0.434276	1.52768
ALGA0004829	1	88107334	0.0296871	0.295341	1.52743
ALGA0046922	8	21470245	0.0296905	0.280366	1.52738
ASGA0008614	2	6162237	0.0297311	0.170549	1.52679
H3GA0006033	2	13076786	0.0297835	0.476705	1.52602
MARC0027911	3	47708290	0.0298016	0.427621	1.52576
ASGA0070395	15	112131074	0.0298198	0.136439	1.52549
DBWU0000937	2	103377568	0.0299279	0.352745	1.52392
ASGA0089359	12	6817003	0.0299316	0.191348	1.52387
ASGA0100925	1	94994163	0.0299606	0.405158	1.52345
DIAS0001073	6	95938162	0.0299743	0.104825	1.52325
ALGA0013132	2	38476604	0.0299758	0.347754	1.52323
MARC0095765	15	66823468	0.0299963	0.330283	1.52293
ASGA0080135	18	46815469	0.0300188	0.491681	1.52261
MARC0015096	13	72996369	0.0300471	0.110649	1.5222
CASI0010009	18	12572427	0.0300642	0.395175	1.52195
H3GA0050383	18	12762703	0.0300642	0.395175	1.52195
ALGA0097067	18	12796991	0.0300642	0.395175	1.52195
ASGA0069847	15	73624332	0.0300706	0.204659	1.52186
ASGA0075799	17	23294899	0.0300924	0.207155	1.52154
ALGA0039343	7	20515855	0.0301023	0.247088	1.5214
ALGA0034830	6	22550903	0.0301066	0.306156	1.52134
INRA0041484	13	188441401	0.0301429	0.28619	1.52081
H3GA0001355	1	31475270	0.0301534	0.374376	1.52066
ASGA0082542	10	39762974	0.0302291	0.131448	1.51958
INRA0029438	8	26696816	0.0302488	0.216306	1.51929
ASGA0091437	8	99727290	0.0302841	0.134775	1.51879
H3GA0026692	9	15402653	0.0303112	0.396007	1.5184
ALGA0106794	2	25740590	0.0303267	0.0856905	1.51818
H3GA0038823	14	9965896	0.0303538	0.452579	1.51779
MARC0002355	17	57684544	0.0303713	0.321963	1.51754
ALGA0101992	12	8396215	0.0303793	0.47005	1.51742
DIAS0000383	5	82828265	0.0304005	0.397671	1.51712
H3GA0012825	4	62959323	0.0304086	0.207987	1.517
ASGA0095666	12	12276687	0.0304414	0.314476	1.51654
ALGA0044416	7	106634862	0.0304573	0.114809	1.51631
H3GA0053174	2	148667169	0.0305035	0.447587	1.51565
ASGA0044098	9	102653621	0.0305067	0.433444	1.51561
ALGA0005984	1	130044175	0.0305099	0.43594	1.51556
H3GA0048297	17	28337062	0.030531	0.254576	1.51526
ALGA0109213	18	13478433	0.0305464	0.190516	1.51504
ASGA0014706	3	55287226	0.0306435	0.146423	1.51366
INRA0051875	16	61659828	0.0306553	0.126456	1.51349
ASGA0069398	15	37578035	0.0306666	0.292845	1.51333
ALGA0115880	16	7850860	0.0306899	0.257903	1.513
ALGA0057882	10	23123837	0.0307121	0.246256	1.51269
M1GA0019666	14	137216513	0.0307141	0.306988	1.51266
H3GA0034965	12	57606322	0.0307451	0.139767	1.51222
MARC0073433	16	3248143	0.030812	0.254576	1.51128
ALGA0003621	1	56115010	0.0308876	0.453411	1.51022
ASGA0009498	2	18745533	0.0308951	0.0981697	1.51011
ALGA0123033	2	147257417	0.0309208	0.14975	1.50975
ALGA0108778	13	141384527	0.0309256	0.12812	1.50968
ALGA0072241	13	141395962	0.0309256	0.12812	1.50968
H3GA0005075	1	269007079	0.0309312	0.356073	1.5096
H3GA0037641	13	173890919	0.0309377	0.465058	1.50951
ASGA0023234	4	126290324	0.0309599	0.242928	1.5092
ASGA0032257	7	27905935	0.0309696	0.498336	1.50906
ASGA0035860	7	106499128	0.0309715	0.113145	1.50904
ALGA0081533	14	121639735	0.0309882	0.327787	1.5088
H3GA0011687	4	7592222	0.0309938	0.276206	1.50872
ASGA0003069	1	57800971	0.0310071	0.496672	1.50854
ASGA0013658	3	15286438	0.0310214	0.370216	1.50834
ALGA0081213	14	114359506	0.0310735	0.411814	1.50761
ALGA0112942	6	164239705	0.0310978	0.351913	1.50727
ASGA0072324	16	12481437	0.0311209	0.483361	1.50695
ALGA0093787	17	22260884	0.0311269	0.0831947	1.50686
ASGA0100343	12	12352049	0.0311425	0.178037	1.50665
DRGA0000977	1	58312124	0.031147	0.30782	1.50658
ASGA0003091	1	58326975	0.031147	0.30782	1.50658
ASGA0096049	3	32001930	0.0311481	0.484193	1.50657
MARC0057813	3	45825165	0.0311602	0.426789	1.5064
ALGA0021205	3	116932242	0.0311896	0.276206	1.50599
H3GA0009491	3	48168760	0.0312539	0.348586	1.5051
ALGA0018886	3	48187154	0.0312539	0.348586	1.5051
MARC0024903	2	12761224	0.031305	0.327787	1.50439
ALGA0013140	2	38461978	0.0313387	0.272047	1.50392
ALGA0009918	1	260356040	0.0313525	0.116473	1.50373
ASGA0038912	8	69265965	0.0313701	0.301997	1.50348
MARC0029095	8	69279099	0.0313701	0.301997	1.50348
ALGA0048087	8	69286115	0.0313701	0.301997	1.50348
DIAS0000495	8	69353716	0.0313701	0.301997	1.50348
ALGA0048091	8	69368082	0.0313701	0.301997	1.50348
DIAS0000042	8	69424529	0.0313701	0.301997	1.50348
DIAS0000043	8	69428505	0.0313701	0.301997	1.50348
ASGA0100173	8	69538176	0.0313701	0.301997	1.50348
MARC0109837	8	69661678	0.0313701	0.301997	1.50348
MARC0032407	6	40720783	0.03143	0.0590682	1.50266
H3GA0046232	16	21733054	0.0314682	0.197171	1.50213
ALGA0030183	5	9023119	0.0314879	0.0981697	1.50186
ALGA0003548	1	54614559	0.0314908	0.400998	1.50182
DBUN0003697	9	98341853	0.0314908	0.400998	1.50182
ALGA0105272	13	143840016	0.0315118	0.492512	1.50153
ALGA0049751	8	129145011	0.0315143	0.219634	1.50149
MARC0086112	6	111567965	0.0315228	0.303661	1.50138
M1GA0019324	14	131079241	0.031528	0.463394	1.5013
H3GA0037904	13	197616982	0.0315702	0.134775	1.50072
ALGA0119371	15	135933415	0.0315717	0.299501	1.5007
DRGA0004472	4	13695711	0.0315817	0.062396	1.50057
H3GA0039093	14	13615457	0.0315989	0.396839	1.50033
ALGA0006281	1	144162228	0.0316091	0.0515807	1.50019
ASGA0092204	3	30742911	0.0316433	0.107321	1.49972
H3GA0009208	3	30749727	0.0316433	0.107321	1.49972
ALGA0054936	9	119757434	0.0316631	0.190516	1.49945
MARC0026813	12	27820136	0.0316662	0.16223	1.4994
H3GA0022960	7	110714271	0.0316714	0.242928	1.49933
ASGA0098459	15	66879979	0.0316849	0.325291	1.49915
ASGA0090335	2	13871578	0.0316864	0.196339	1.49913
ALGA0017591	3	12301231	0.0316964	0.206323	1.49899
MARC0052935	4	11473305	0.0317134	0.227953	1.49876
ASGA0022039	4	110060115	0.0317195	0.236273	1.49867
ASGA0071943	16	3671887	0.0317263	0.191348	1.49858
MARC0028128	16	4024667	0.0318048	0.103993	1.49751
ASGA0093751	16	76762095	0.0318354	0.297005	1.49709
MARC0091816	17	18565073	0.0318396	0.319468	1.49703
MARC0105925	15	116886575	0.031903	0.197171	1.49617
H3GA0012199	4	16442830	0.0319773	0.37604	1.49516
ALGA0040040	7	28439898	0.0319792	0.458403	1.49513
MARC0095106	9	117553590	0.0319874	0.354409	1.49502
H3GA0054377	15	137244449	0.0319993	0.063228	1.49486
ALGA0102031	6	136744015	0.0320032	0.251248	1.49481
ASGA0011308	2	114613136	0.0320157	0.293677	1.49464
INRA0010895	3	75679556	0.0320245	0.115641	1.49452
MARC0022278	3	75721991	0.0320245	0.115641	1.49452
ALGA0016913	2	146880995	0.0320366	0.143095	1.49435
MARC0002946	13	135287248	0.032046	0.325291	1.49423
ASGA0061163	14	9770724	0.0320691	0.453411	1.49391
DRGA0009166	9	15771605	0.032084	0.395175	1.49371
MARC0033408	17	13739835	0.0320868	0.125624	1.49367
H3GA0002658	1	119478870	0.0321258	0.409318	1.49315
ASGA0004664	1	139481542	0.0321561	0.379368	1.49274
ASGA0005588	1	203983416	0.0321665	0.168885	1.4926
H3GA0047116	16	71529762	0.0321845	0.485025	1.49235
ALGA0111489	18	9756268	0.0322046	0.287854	1.49208
ALGA0122772	13	186881141	0.0322185	0.287854	1.49189
ALGA0112970	6	155870102	0.0322408	0.340266	1.49159
MARC0065733	1	125272056	0.0322959	0.455907	1.49085
MARC0098539	6	121394974	0.0323052	0.113145	1.49073
H3GA0017980	6	56221493	0.0323082	0.466722	1.49069
ALGA0074999	14	9107341	0.0323335	0.386023	1.49035
ASGA0018792	4	17973150	0.0323743	0.425125	1.4898
MARC0076100	1	57605744	0.0324024	0.400998	1.48942
H3GA0002892	1	141691193	0.0324052	0.214642	1.48939
DRGA0004483	4	14680213	0.0324192	0.0765391	1.4892
ALGA0098397	18	44194499	0.0324262	0.194676	1.4891
ALGA0028470	4	114860269	0.0324395	0.163894	1.48893
H3GA0055266	10	11262923	0.0324945	0.113145	1.48819
DBWU0001072	3	102795593	0.0325081	0.299501	1.48801
ALGA0029668	4	129627657	0.0325081	0.299501	1.48801
ALGA0104108	1	254194334	0.0325118	0.225458	1.48796
INRA0014306	4	59984719	0.0325251	0.237105	1.48778
ASGA0003081	1	58188574	0.0325681	0.467554	1.48721
ALGA0100920	6	50604798	0.0325937	0.354409	1.48687
ALGA0023663	4	16508487	0.0325962	0.402662	1.48683
DRGA0000636	1	39567471	0.0326034	0.480865	1.48674
ASGA0076693	17	35424408	0.0326276	0.13228	1.48642
MARC0008022	4	23325060	0.0326419	0.381032	1.48622
ALGA0091218	16	63736142	0.0327037	0.351082	1.4854
ALGA0116481	9	17044375	0.0327146	0.237937	1.48526
MARC0032043	18	11763385	0.0327188	0.398502	1.4852
ASGA0092920	3	31176750	0.0327465	0.297005	1.48483
INRA0005380	1	180009749	0.0327676	0.404326	1.48456
ASGA0042219	9	26049357	0.0327739	0.450083	1.48447
ALGA0114475	10	6721155	0.032785	0.202163	1.48433
ASGA0032320	7	28744265	0.0328251	0.483361	1.48379
M1GA0009865	7	28897345	0.0328251	0.483361	1.48379
ASGA0100675	6	2879708	0.0328386	0.478369	1.48362
DRGA0008434	8	24977843	0.03285	0.0707155	1.48346
ALGA0108556	3	110210683	0.0328579	0.282862	1.48336
MARC0032787	5	53999897	0.0328889	0.219634	1.48295
MARC0048404	13	175744675	0.0328965	0.310316	1.48285
ASGA0068402	15	6990068	0.0329223	0.375208	1.48251
ALGA0119762	7	28998408	0.0329601	0.3802	1.48201
ALGA0098146	18	40103616	0.0329813	0.151414	1.48173
ALGA0112705	3	111489341	0.0329865	0.126456	1.48166
MARC0009808	2	12997557	0.0329924	0.453411	1.48159
H3GA0022829	7	104117764	0.033033	0.181364	1.48105
ALGA0002334	1	31162256	0.0330532	0.365225	1.48079
ALGA0083264	14	138651737	0.0330852	0.36772	1.48037
MARC0052266	7	4291774	0.0330994	0.127288	1.48018
MARC0002886	4	125405575	0.0331192	0.355241	1.47992
ASGA0007157	1	257416562	0.033146	0.22213	1.47957
H3GA0001775	1	54785792	0.033177	0.279534	1.47916
ASGA0004706	1	140789832	0.0331852	0.242097	1.47906
ASGA0091444	6	97104675	0.0331877	0.0873544	1.47902
ALGA0111908	9	65397927	0.0331913	0.0806988	1.47898
ALGA0112846	7	42458930	0.0332026	0.447587	1.47883
ALGA0016512	2	138611465	0.0332058	0.44426	1.47879
ALGA0115834	6	131595818	0.0332679	0.415141	1.47797
MARC0101301	12	29225237	0.0333336	0.144759	1.47712
DIAS0004358	6	47728980	0.0333991	0.369384	1.47627
DRGA0010410	10	28573623	0.0334165	0.171381	1.47604
ASGA0012529	2	142288077	0.0334468	0.483361	1.47565
MARC0039831	14	20711967	0.0334573	0.15391	1.47551
ASGA0028202	6	51404892	0.033464	0.202163	1.47542
ALGA0007515	1	196538948	0.0334738	0.173045	1.47529
ALGA0018311	3	29455396	0.033515	0.135607	1.47476
H3GA0009177	3	29504410	0.033515	0.135607	1.47476
ALGA0052231	9	27801682	0.0335203	0.125624	1.47469
DIAS0002770	9	27855083	0.0335203	0.125624	1.47469
DIAS0004339	6	19360377	0.033521	0.478369	1.47468
H3GA0037982	13	200090666	0.0335214	0.425957	1.47468
H3GA0022859	7	106703278	0.0335299	0.143927	1.47457
ALGA0097141	18	14580908	0.0335662	0.31614	1.4741
ASGA0061858	14	18821538	0.0335666	0.449251	1.47409
ALGA0103526	6	100431647	0.0336	0.186356	1.47366
ALGA0020036	3	89052153	0.0336284	0.144759	1.47329
ALGA0006066	1	133468624	0.0336695	0.227953	1.47276
ALGA0024838	4	40993476	0.0337116	0.220466	1.47222
ASGA0019538	4	41007509	0.0337116	0.220466	1.47222
H3GA0012640	4	41057067	0.0337116	0.220466	1.47222
ALGA0118000	4	41095453	0.0337116	0.220466	1.47222
ASGA0061740	14	15352172	0.0337175	0.485025	1.47214
ASGA0061732	14	15572387	0.0337175	0.485025	1.47214
ASGA0103250	6	75316566	0.0337476	0.299501	1.47176
ASGA0099307	18	40419353	0.0337786	0.150582	1.47136
ALGA0106506	18	40429625	0.0337786	0.150582	1.47136
ALGA0023792	4	18522434	0.0337859	0.361897	1.47126
ASGA0099392	3	128616924	0.0338265	0.339434	1.47074
H3GA0006292	2	21954687	0.0338452	0.311148	1.4705
ASGA0095078	16	70386828	0.0339667	0.206323	1.46895
ALGA0023741	4	17776845	0.034036	0.455907	1.46806
ALGA0001738	1	22995675	0.0340384	0.31198	1.46803
DRGA0010782	11	8797755	0.0340396	0.199667	1.46802
ASGA0101717	2	150703760	0.0341305	0.133111	1.46686
DRGA0013049	13	163389111	0.0341999	0.210483	1.46598
ALGA0003761	1	58544570	0.0342075	0.237105	1.46588
ALGA0065241	12	14768734	0.0342211	0.0990017	1.46571
H3GA0018827	6	133453545	0.034222	0.208819	1.46569
ASGA0018722	4	16451935	0.0343118	0.279534	1.46456
ALGA0105787	16	69623219	0.0343251	0.359401	1.46439
SIRI0000519	2	24569056	0.034349	0.170549	1.46409
ASGA0004457	1	125994480	0.0343887	0.485025	1.46358
MARC0001422	1	126021505	0.0343887	0.485025	1.46358
H3GA0002725	1	126041216	0.0343887	0.485025	1.46358
ALGA0012476	2	20842021	0.0343976	0.306988	1.46347
ASGA0069422	15	42813256	0.0344565	0.435108	1.46273
ASGA0003114	1	58860534	0.0345015	0.441764	1.46216
ASGA0069618	15	50557044	0.0345289	0.204659	1.46182
MARC0010914	3	87985520	0.0345361	0.170549	1.46173
ASGA0038287	8	27948376	0.0345537	0.421797	1.46151
ALGA0005938	1	126652980	0.0345607	0.46589	1.46142
ALGA0072763	13	166059440	0.0345764	0.305324	1.46122
MARC0057877	11	22026578	0.0345888	0.318636	1.46107
MARC0042755	3	83153163	0.0345955	0.343594	1.46098
ASGA0061551	14	13044348	0.0346064	0.414309	1.46084
DRGA0004783	4	43539574	0.0346411	0.281198	1.46041
ALGA0114804	16	62919882	0.0347316	0.0557404	1.45927
M1GA0012106	8	132667909	0.0347584	0.168885	1.45894
MARC0047863	12	25912338	0.03478	0.224626	1.45867
MARC0014344	13	179900741	0.0347832	0.341098	1.45863
MARC0096468	3	87369678	0.0348024	0.121464	1.45839
ALGA0069155	13	26442689	0.034824	0.103161	1.45812
ALGA0023681	4	17019586	0.0348467	0.228785	1.45784
ALGA0002752	1	38613052	0.0348695	0.0707155	1.45755
INRA0017701	4	126772884	0.0348785	0.326955	1.45744
ALGA0029661	4	129588116	0.0348787	0.298669	1.45744
MARC0072497	4	127128614	0.0349524	0.247088	1.45652
ASGA0018803	4	18327055	0.0349574	0.423461	1.45646
H3GA0029058	10	6104211	0.0349728	0.27371	1.45627
ASGA0106253	10	10438973	0.0350187	0.347754	1.4557
MARC0024297	17	22080160	0.0350757	0.09401	1.45499
ASGA0082274	5	17648762	0.0351048	0.382696	1.45463
MARC0022179	5	53716106	0.0351067	0.218802	1.45461
ASGA0101575	3	31073548	0.0351152	0.422629	1.45451
MARC0088093	1	100770440	0.0351313	0.0515807	1.45431
ASGA0089467	6	39642942	0.0351552	0.301165	1.45401
ALGA0117971	10	26689225	0.0351667	0.318636	1.45387
ALGA0109112	10	59633771	0.0351931	0.240433	1.45354
H3GA0042118	14	113887391	0.0352218	0.216306	1.45319
DRGA0008456	8	26357042	0.0352377	0.420133	1.45299
ALGA0108788	15	37364000	0.0352484	0.196339	1.45286
ALGA0009008	14	71639098	0.0352972	0.194676	1.45226
ALGA0023572	4	15729869	0.0353212	0.368552	1.45196
M1GA0008007	5	70222706	0.0353575	0.202995	1.45152
ALGA0020058	3	90805055	0.0353714	0.0848586	1.45135
MARC0056863	7	20805724	0.035401	0.372712	1.45098
H3GA0055261	16	77177793	0.0354062	0.118968	1.45092
H3GA0037175	13	110038168	0.0354508	0.414309	1.45037
ASGA0089599	12	6899986	0.0354714	0.0790349	1.45012
DRGA0000266	1	23215983	0.0354727	0.313644	1.45011
ALGA0001752	1	23347073	0.0354727	0.313644	1.45011
DRGA0000274	1	23437866	0.0354727	0.313644	1.45011
CASI0009826	6	136701217	0.0354872	0.0698835	1.44993
H3GA0043199	14	135957934	0.0354879	0.245424	1.44992
ALGA0115691	6	16339713	0.0355197	0.28203	1.44953
ASGA0002985	1	55991469	0.0355253	0.459235	1.44946
ASGA0003019	1	56474093	0.0355323	0.451747	1.44938
ALGA0111086	17	60894066	0.0355557	0.0723794	1.44909
ASGA0094313	13	175676503	0.035579	0.369384	1.44881
ALGA0021299	3	120122433	0.0355852	0.150582	1.44873
ALGA0113217	15	128014799	0.0356371	0.242928	1.4481
H3GA0053778	9	37043653	0.03564	0.447587	1.44806
M1GA0002987	2	86745566	0.0357014	0.223794	1.44732
H3GA0038495	14	5198356	0.0357184	0.498336	1.44711
ASGA0096919	2	20517145	0.0357385	0.078203	1.44686
ALGA0098528	18	46523411	0.0357396	0.212978	1.44685
MARC0035712	9	111016330	0.0357693	0.143927	1.44649
ASGA0008845	2	8465829	0.0357866	0.0640599	1.44628
MARC0042231	17	23330614	0.0359172	0.202995	1.4447
MARC0084578	8	75822343	0.0360125	0.0715474	1.44355
ASGA0039666	8	112601001	0.0360554	0.108985	1.44303
ALGA0031348	5	24640366	0.0360724	0.187188	1.44283
ASGA0019088	4	27737986	0.0360945	0.210483	1.44256
H3GA0018445	6	92797244	0.0361649	0.412646	1.44171
MARC0011215	4	11313215	0.0361664	0.229617	1.4417
ASGA0032270	7	28310459	0.0362114	0.475042	1.44116
ALGA0006137	1	139503368	0.0362482	0.232945	1.44071
ALGA0053828	9	72568180	0.0362517	0.129784	1.44067
MARC0004408	15	98998720	0.036282	0.201331	1.44031
MARC0033074	6	97880259	0.0363306	0.240433	1.43973
H3GA0023123	7	112784720	0.0363899	0.445923	1.43902
H3GA0012754	4	57122716	0.0364947	0.175541	1.43777
ALGA0026377	4	85740054	0.0364986	0.170549	1.43772
H3GA0013271	4	85757722	0.0364986	0.170549	1.43772
ASGA0084548	12	57923633	0.036506	0.193844	1.43764
ASGA0044471	9	119234449	0.0365174	0.353577	1.4375
ALGA0023742	4	17805562	0.036525	0.267887	1.43741
ASGA0078904	18	11901053	0.0365719	0.43178	1.43685
ALGA0002791	1	39476270	0.0365781	0.498336	1.43678
ASGA0025560	5	53974533	0.0366874	0.229617	1.43548
DBWU0000746	2	13366192	0.0367079	0.404326	1.43524
ASGA0067844	14	136230181	0.0367104	0.257072	1.43521
MARC0098266	7	27519266	0.0367187	0.443428	1.43511
ALGA0027255	4	99179827	0.0367258	0.455075	1.43503
H3GA0042272	14	121483168	0.0367305	0.272879	1.43497
MARC0010124	7	26584517	0.0367306	0.411814	1.43497
DRGA0009154	9	15440645	0.0367557	0.478369	1.43467
ALGA0114773	2	146475331	0.0367569	0.15807	1.43466
ASGA0101016	2	21751485	0.0367587	0.301997	1.43464
INRA0053121	17	23091909	0.036768	0.0890183	1.43453
M1GA0004469	3	75581723	0.0367909	0.276206	1.43426
ALGA0017499	3	11626584	0.036815	0.232113	1.43398
ALGA0109188	8	116028445	0.036843	0.222962	1.43365
ASGA0039707	8	116206307	0.036843	0.222962	1.43365
ASGA0037920	8	15413272	0.0368747	0.344426	1.43327
ASGA0095200	6	19467139	0.0368819	0.385191	1.43319
ALGA0052240	9	28125376	0.0369108	0.0607321	1.43285
MARC0008226	2	122492438	0.0369185	0.127288	1.43276
H3GA0042816	14	131362844	0.0370046	0.379368	1.43174
ASGA0032902	7	35290880	0.0370192	0.221298	1.43157
ASGA0066232	14	114550828	0.0370686	0.18802	1.43099
MARC0036278	14	20092283	0.0371178	0.101498	1.43042
INRA0007300	1	256776594	0.037118	0.414309	1.43042
MARC0041248	3	36892729	0.0371256	0.296173	1.43033
MARC0043870	3	36967338	0.0371256	0.296173	1.43033
MARC0010505	18	7177751	0.0371694	0.139767	1.42981
ALGA0006655	1	161418065	0.0371864	0.182196	1.42962
ALGA0042594	7	74510003	0.0372197	0.277038	1.42923
ALGA0001739	1	23025145	0.0372206	0.306988	1.42922
H3GA0002455	1	103137863	0.0372369	0.247088	1.42903
INRA0010647	3	55444967	0.03735	0.176373	1.42771
ALGA0056248	10	565440	0.037362	0.440932	1.42757
MARC0014337	3	75701358	0.0373984	0.114809	1.42715
MARC0041782	15	67118277	0.0374407	0.284526	1.42666
DIAS0001062	15	67196450	0.0374407	0.284526	1.42666
MARC0038752	17	22808259	0.0374944	0.0948419	1.42603
INRA0053116	17	23066968	0.0374944	0.0948419	1.42603
ASGA0044530	9	121836470	0.0375353	0.155574	1.42556
ALGA0025420	4	62925306	0.0375641	0.21381	1.42523
H3GA0048996	17	41049477	0.0375764	0.301165	1.42509
ALGA0078262	14	61838737	0.0375878	0.148087	1.42495
ASGA0106245	6	8406504	0.037594	0.241265	1.42488
MARC0083200	2	149902379	0.037613	0.133943	1.42466
ASGA0061861	14	18843483	0.0376707	0.451747	1.424
ALGA0115616	1	5434442	0.0377062	0.326955	1.42359
ASGA0021401	4	100139495	0.0377225	0.463394	1.4234
MARC0024679	8	99790716	0.0377457	0.141431	1.42313
DRGA0008725	8	99883931	0.0377457	0.141431	1.42313
ALGA0048810	8	99905877	0.0377457	0.141431	1.42313
ALGA0048813	8	99932102	0.0377457	0.141431	1.42313
ASGA0039438	8	99958027	0.0377457	0.141431	1.42313
ALGA0056155	9	67610719	0.0377688	0.371048	1.42287
ALGA0034947	6	25926347	0.0377827	0.34609	1.42271
ASGA0072056	16	5754491	0.0377928	0.436772	1.42259
INRA0014030	4	46176850	0.0378689	0.329451	1.42172
INRA0014032	4	46304637	0.0378689	0.329451	1.42172
ASGA0019599	4	46413931	0.0378689	0.329451	1.42172
ALGA0024968	4	46492361	0.0378689	0.329451	1.42172
UMB10000154	4	46732628	0.0378689	0.329451	1.42172
DIAS0000344	4	46748700	0.0378689	0.329451	1.42172
ALGA0024989	4	46761504	0.0378689	0.329451	1.42172
ALGA0024990	4	46792408	0.0378689	0.329451	1.42172
ASGA0019624	4	46944236	0.0378689	0.329451	1.42172
MARC0036235	4	47093611	0.0378689	0.329451	1.42172
ALGA0025005	4	47199248	0.0378689	0.329451	1.42172
H3GA0012697	4	47410200	0.0378689	0.329451	1.42172
ASGA0019630	4	47500192	0.0378689	0.329451	1.42172
H3GA0042485	14	125893734	0.0378697	0.230449	1.42171
ASGA0089892	18	39430155	0.037906	0.212978	1.42129
ASGA0010722	2	86799398	0.0379306	0.16223	1.42101
ALGA0123282	3	33568099	0.0379819	0.453411	1.42042
ASGA0077174	17	45715749	0.0380106	0.148087	1.4201
MARC0002169	3	107763551	0.038035	0.319468	1.41982
H3GA0001339	1	30847542	0.0380882	0.366057	1.41921
DRGA0010583	10	57995042	0.0381366	0.202995	1.41866
H3GA0012643	4	41234304	0.0381723	0.224626	1.41825
ALGA0115191	3	34053010	0.0381858	0.197171	1.4181
ASGA0004091	1	103118451	0.0382145	0.321963	1.41777
ASGA0039671	8	113316005	0.0382372	0.0898502	1.41751
ALGA0102818	13	2712415	0.0382416	0.374376	1.41746
ALGA0107188	6	74451218	0.0382463	0.178037	1.41741
ASGA0103013	6	3976460	0.0382711	0.319468	1.41713
H3GA0002589	1	112871790	0.0382761	0.28619	1.41707
ASGA0004300	1	112896780	0.0382761	0.28619	1.41707
H3GA0002594	1	112965917	0.0382761	0.28619	1.41707
ALGA0107078	3	14480867	0.0383674	0.171381	1.41604
ASGA0013572	3	14484637	0.0383674	0.171381	1.41604
ALGA0090083	16	31452343	0.0384568	0.386855	1.41503
ALGA0107690	2	18451516	0.038519	0.078203	1.41433
ALGA0122846	12	6746362	0.0385305	0.105657	1.41419
ALGA0074964	14	9173736	0.0385485	0.3802	1.41399
ALGA0018674	3	46321828	0.0385996	0.356073	1.41342
ALGA0018683	3	46343661	0.0385996	0.356073	1.41342
MARC0002975	13	73664860	0.0386071	0.249584	1.41333
MARC0070868	13	73681799	0.0386071	0.249584	1.41333
ALGA0112567	3	21486962	0.0386382	0.168885	1.41298
ALGA0029391	4	125923540	0.0386411	0.495008	1.41295
ASGA0096439	14	25934336	0.0386439	0.393511	1.41292
ASGA0062285	14	25944401	0.0386439	0.393511	1.41292
ASGA0043975	9	88225371	0.0386533	0.122296	1.41281
ALGA0074315	14	2259318	0.0386752	0.43594	1.41257
H3GA0009305	3	36669580	0.0386772	0.30782	1.41254
ALGA0048847	8	101127280	0.038688	0.125624	1.41242
ASGA0099965	14	136322441	0.0386951	0.25208	1.41234
ALGA0019966	3	85295056	0.0387085	0.368552	1.41219
ALGA0115275	6	34266864	0.0387287	0.135607	1.41197
M1GA0016997	12	53984114	0.0387679	0.295341	1.41153
ALGA0119278	6	8304523	0.0388126	0.150582	1.41103
ALGA0013080	2	37699853	0.0388292	0.0840266	1.41084
ASGA0095592	6	100395961	0.0388517	0.420965	1.41059
MARC0089587	6	56052717	0.0388953	0.209651	1.4101
ALGA0067220	12	57806705	0.0389744	0.228785	1.40922
H3GA0037767	13	185117846	0.0390751	0.113145	1.4081
ASGA0016902	3	132064992	0.0390791	0.43178	1.40806
ALGA0109366	2	46092958	0.0390841	0.163062	1.408
ALGA0037160	6	149642929	0.0390975	0.484193	1.40785
DRGA0008761	8	116475776	0.0391452	0.191348	1.40732
ASGA0085663	9	6773022	0.0391536	0.202163	1.40723
ASGA0015472	3	96015519	0.0391566	0.159734	1.4072
ALGA0024174	4	26656385	0.0391961	0.41015	1.40676
ASGA0014601	3	52315324	0.0392325	0.0831947	1.40635
ASGA0104117	8	6261296	0.0392427	0.198835	1.40624
H3GA0053217	2	25740472	0.0392428	0.360233	1.40624
ALGA0006150	1	139712773	0.0392491	0.354409	1.40617
INRA0001740	1	34468175	0.0392501	0.407654	1.40616
ALGA0072168	13	137871580	0.0392629	0.237937	1.40602
ASGA0004109	1	104241546	0.0392929	0.364393	1.40569
ALGA0087683	15	127891535	0.0393078	0.229617	1.40552
MARC0095558	13	174222266	0.0393153	0.49584	1.40544
SIRI0000355	1	120849973	0.0393366	0.464226	1.4052
ASGA0080085	18	45691235	0.0393393	0.459235	1.40517
ALGA0113484	6	165815495	0.0393859	0.47421	1.40466
ALGA0034911	6	25502774	0.0394015	0.138935	1.40449
INRA0015922	4	98477771	0.0394894	0.46589	1.40352
H3GA0056013	12	25066287	0.0395024	0.141431	1.40338
ALGA0045406	7	117917959	0.0395078	0.106489	1.40332
DRGA0016897	18	15612669	0.0395407	0.151414	1.40296
MARC0057565	3	49579482	0.0395461	0.495008	1.4029
MARC0057563	3	49579633	0.0395461	0.495008	1.4029
ASGA0018328	4	11931782	0.0396321	0.451747	1.40195
ASGA0103706	2	12583520	0.0396405	0.187188	1.40186
ALGA0056833	10	7895454	0.039681	0.366889	1.40142
ALGA0011460	2	4966521	0.0396842	0.49584	1.40138
DRGA0014110	14	75110423	0.0396914	0.486689	1.4013
MARC0013393	2	18386041	0.0397088	0.0915141	1.40111
ALGA0025640	4	68580257	0.0397265	0.0657238	1.40092
INRA0014636	4	68723967	0.0397265	0.0657238	1.40092
ALGA0025644	4	68773047	0.0397265	0.0657238	1.40092
ASGA0020042	4	68844438	0.0397265	0.0657238	1.40092
ASGA0020043	4	68993037	0.0397265	0.0657238	1.40092
ASGA0020054	4	69360825	0.0397265	0.0657238	1.40092
INRA0015919	4	98333129	0.0397289	0.467554	1.40089
MARC0000538	3	38122142	0.0397419	0.334443	1.40075
DIAS0000749	18	41570470	0.0397504	0.338602	1.40066
DIAS0000748	18	41572496	0.0397504	0.338602	1.40066
DIAS0000747	18	41575080	0.0397504	0.338602	1.40066
ASGA0014253	3	35439979	0.0397563	0.175541	1.40059
MARC0102822	14	9551827	0.0397777	0.404326	1.40036
MARC0018711	11	47551261	0.0397943	0.15391	1.40018
INRA0054578	17	55504683	0.0398065	0.167221	1.40005
ALGA0072850	13	172910846	0.0398255	0.390183	1.39984
ASGA0019072	4	26618541	0.0398336	0.407654	1.39975
ALGA0123614	6	16344565	0.0398744	0.270383	1.39931
ALGA0118242	2	136088811	0.0398802	0.460067	1.39924
ALGA0003539	1	54338731	0.0398936	0.416805	1.3991
ALGA0122144	6	101311106	0.0399023	0.276206	1.399
H3GA0030836	11	862231	0.0399391	0.470882	1.3986
INRA0010621	3	54076669	0.039947	0.0965058	1.39852
ASGA0070213	15	100099175	0.0399809	0.269551	1.39815
ALGA0086491	15	100127486	0.0399809	0.269551	1.39815
ALGA0081261	14	114883471	0.0400436	0.403494	1.39747
ALGA0107122	9	61106286	0.0400721	0.324459	1.39716
ASGA0034572	7	78429656	0.0401035	0.109817	1.39682
INRA0055242	18	12973579	0.0401054	0.397671	1.3968
INRA0055243	18	12990695	0.0401054	0.397671	1.3968
ALGA0076635	14	28661078	0.0401248	0.106489	1.39659
ALGA0105936	1	250156496	0.0401343	0.395175	1.39648
DIAS0001942	8	10897986	0.0401349	0.190516	1.39648
ASGA0040986	9	4208573	0.0401364	0.21381	1.39646
ALGA0035562	6	72030654	0.040275	0.386023	1.39496
ALGA0046732	8	18248190	0.0403034	0.332779	1.39466
MARC0014598	8	133350049	0.040321	0.155574	1.39447
DRGA0001487	1	122677662	0.0403752	0.386023	1.39388
DIAS0000694	3	114778162	0.0404075	0.139767	1.39354
ALGA0048186	8	72983151	0.0404253	0.18386	1.39335
DRGA0017586	9	14663023	0.04043	0.146423	1.3933
ASGA0032174	7	26433052	0.0404954	0.347754	1.39259
ALGA0116926	3	126137378	0.0405072	0.269551	1.39247
ASGA0098472	3	66748446	0.0405125	0.260399	1.39241
ASGA0083909	1	253922492	0.0405517	0.47005	1.39199
INRA0053127	17	23343164	0.0405571	0.202163	1.39193
ALGA0082666	14	133031789	0.0405588	0.122296	1.39192
ASGA0053450	12	15827039	0.0405617	0.199667	1.39188
ASGA0092548	6	19473791	0.0405694	0.386023	1.3918
ALGA0027343	4	100122681	0.0405765	0.190516	1.39173
INRA0007995	1	145741148	0.0406067	0.0532446	1.3914
ASGA0002096	1	31318032	0.0406211	0.322795	1.39125
MARC0063300	7	28451791	0.0406244	0.453411	1.39121
H3GA0025356	8	116112745	0.0406287	0.201331	1.39117
ALGA0093187	17	9900064	0.0406591	0.292845	1.39084
H3GA0053148	3	32000166	0.0406639	0.485025	1.39079
ALGA0075029	14	9482959	0.040673	0.484193	1.39069
ASGA0002828	1	52307232	0.0406751	0.407654	1.39067
ASGA0083384	2	148006017	0.0406762	0.238769	1.39066
ASGA0005364	1	180291105	0.0407248	0.479201	1.39014
ALGA0007133	1	180432358	0.0407248	0.479201	1.39014
H3GA0049225	17	47693820	0.0407405	0.34193	1.38997
ALGA0097202	18	15783214	0.040744	0.212978	1.38994
ALGA0103575	12	9451267	0.0407545	0.385191	1.38982
H3GA0030885	11	1715503	0.0407702	0.488353	1.38966
ASGA0083666	2	25966740	0.040807	0.176373	1.38927
H3GA0042355	14	123503811	0.0408322	0.189684	1.389
ALGA0093606	17	18450042	0.0408411	0.255408	1.3889
H3GA0044224	15	37368081	0.0408424	0.198835	1.38889
MARC0089524	5	62655927	0.0408717	0.488353	1.38858
ALGA0087932	15	130220567	0.0408845	0.469218	1.38844
ALGA0017674	3	12941568	0.0409495	0.317804	1.38775
ASGA0083057	6	71643834	0.0410052	0.390183	1.38716
ALGA0098403	18	44240116	0.0410488	0.265391	1.3867
H3GA0037650	13	175307921	0.0410968	0.346922	1.38619
ASGA0106009	2	39631490	0.0411029	0.219634	1.38613
ALGA0029242	4	123663776	0.041112	0.316972	1.38603
M1GA0009495	7	7224728	0.0411221	0.0848586	1.38592
MARC0067851	18	41596690	0.0411242	0.334443	1.3859
ALGA0091167	16	62091978	0.0411316	0.0590682	1.38582
MARC0015928	6	53880159	0.041148	0.472546	1.38565
ASGA0097545	18	7361550	0.0411644	0.0732113	1.38548
ASGA0057481	13	46869921	0.0411741	0.125624	1.38538
ASGA0105622	13	196749869	0.0411745	0.396007	1.38537
ALGA0124060	13	196756359	0.0411745	0.396007	1.38537
ASGA0038060	8	18475094	0.0412092	0.153078	1.38501
ALGA0046779	8	18596798	0.0412092	0.153078	1.38501
ALGA0039634	7	23504078	0.0412636	0.321131	1.38443
MARC0052206	3	13754703	0.0412802	0.426789	1.38426
ALGA0123651	6	149421939	0.041287	0.451747	1.38419
MARC0066245	3	130283734	0.0413144	0.0765391	1.3839
MARC0038011	1	2372268	0.0413187	0.142263	1.38385
MARC0002880	13	6897718	0.041319	0.351913	1.38385
MARC0098251	6	76210521	0.0413198	0.165557	1.38384
MARC0009516	6	71724590	0.0413248	0.46173	1.38379
ALGA0086631	15	108024616	0.0413281	0.488353	1.38375
H3GA0041636	14	98108806	0.0413429	0.269551	1.3836
ALGA0117797	6	26552631	0.0413928	0.0499168	1.38308
H3GA0054938	5	62936194	0.0414061	0.298669	1.38294
SIRI0000494	4	130673560	0.0414421	0.240433	1.38256
M1GA0026184	6	378156	0.0414593	0.18802	1.38238
ALGA0082352	14	129773287	0.0414651	0.0898502	1.38232
ASGA0028085	6	35382129	0.0414771	0.0965058	1.38219
ASGA0089180	1	31665939	0.0414971	0.351913	1.38198
ALGA0104280	2	138848133	0.041519	0.4401	1.38175
ALGA0123970	1	261632804	0.0415346	0.466722	1.38159
ASGA0085325	3	18191970	0.0415561	0.485025	1.38137
ASGA0039757	8	119652700	0.0415857	0.0823627	1.38106
ASGA0066888	14	127300582	0.0415875	0.332779	1.38104
ASGA0097444	10	49565395	0.041588	0.0748752	1.38103
H3GA0050026	17	58994060	0.0416181	0.275374	1.38072
ALGA0123620	6	36685866	0.0416257	0.453411	1.38064
INRA0019626	5	62702379	0.041692	0.164725	1.37995
ALGA0041152	7	42202732	0.0417173	0.46173	1.37968
ASGA0067315	14	131998574	0.0417655	0.148918	1.37918
MARC0011955	14	9434844	0.0417669	0.249584	1.37917
H3GA0054527	6	97915069	0.0417723	0.272047	1.37911
ALGA0006014	1	131239617	0.0417903	0.364393	1.37892
H3GA0039704	14	33307037	0.0418904	0.485857	1.37789
ALGA0109473	4	18112377	0.0419085	0.346922	1.3777
ALGA0033735	5	94705788	0.0419167	0.499168	1.37761
ASGA0027640	6	13820516	0.0419318	0.0524126	1.37746
MARC0088502	3	64929138	0.0419439	0.452579	1.37733
MARC0017916	6	97029805	0.0419644	0.0840266	1.37712
ALGA0028103	4	110644647	0.0419687	0.335275	1.37707
ALGA0028115	4	110708421	0.0419687	0.335275	1.37707
H3GA0019710	7	5630519	0.0419738	0.114809	1.37702
CASI0010203	7	5662528	0.0419738	0.114809	1.37702
MARC0021719	6	30396462	0.0419911	0.343594	1.37684
ASGA0059783	13	193389677	0.042057	0.104825	1.37616
ASGA0037612	8	8320573	0.0420615	0.413478	1.37612
ASGA0023249	4	126339502	0.0420749	0.199667	1.37598
ASGA0064717	14	80891352	0.0421743	0.125624	1.37495
INRA0045444	14	86897923	0.0421776	0.225458	1.37492
ALGA0021244	3	118039816	0.0421803	0.370216	1.37489
ALGA0052244	9	28088823	0.0421831	0.101498	1.37486
H3GA0004533	1	256639537	0.0422214	0.326955	1.37447
ALGA0039995	7	27620599	0.0422374	0.47005	1.3743
ASGA0032254	7	27739781	0.0422374	0.47005	1.3743
ASGA0055532	13	615085	0.0422614	0.492512	1.37406
ASGA0105496	1	25414977	0.0422805	0.212978	1.37386
ASGA0024994	5	19377319	0.0423007	0.24792	1.37365
H3GA0045249	15	127956990	0.0423388	0.217138	1.37326
H3GA0035721	13	17485756	0.0423654	0.497504	1.37299
MARC0003465	13	536957	0.0423689	0.4401	1.37295
ASGA0003027	1	56563956	0.0424558	0.394343	1.37206
CASI0009400	6	12980702	0.0424776	0.12812	1.37184
CASI0009401	6	12980763	0.0424776	0.12812	1.37184
ALGA0087667	15	127643065	0.0425099	0.335275	1.37151
ALGA0007511	1	196627800	0.0425234	0.16223	1.37137
[truncated: 44,871 more rows]

## Sheet: ß-CTX
Table S3: Genome wide association results for serum ß-CTX
SNP	Chromosome	Position	P.value	MAF	(neg)LOG10(P.value)
ALGA0109178	6	10727	3.69602e-10	0.380399	9.43227
DRGA0006183	5	90817404	3.69602e-10	0.380399	9.43227
ALGA0121279	12	50800	2.96767e-08	0.344684	7.52758
H3GA0053809	1	171665883	2.96767e-08	0.344684	7.52758
ALGA0068807	13	22132355	0.000124448	0.343023	3.90501
ALGA0115682	13	22263021	0.000146665	0.342193	3.83367
ASGA0056634	13	22179202	0.000146665	0.342193	3.83367
ALGA0069730	13	39747923	0.000153064	0.344684	3.81513
INRA0040046	13	35941925	0.000239242	0.335548	3.62116
H3GA0003053	1	150505280	0.000246191	0.229236	3.60873
ALGA0009775	1	258538635	0.000246673	0.440199	3.60788
H3GA0036311	13	37809956	0.000271812	0.201827	3.56573
ALGA0097418	18	21738080	0.000274936	0.355482	3.56077
INRA0020006	5	75253150	0.000302377	0.0606312	3.51945
ASGA0088324	13	22390342	0.000322111	0.188538	3.49199
H3GA0035809	13	22405253	0.000322111	0.188538	3.49199
MARC0049245	3	130731861	0.000422758	0.420266	3.37391
ALGA0114810	13	45196075	0.000447154	0.474252	3.34954
ALGA0096935	18	8500155	0.000523211	0.107143	3.28132
ALGA0069724	13	39238572	0.000610884	0.227575	3.21404
ASGA0025821	5	63868169	0.000623912	0.45598	3.20488
ASGA0057366	13	39940966	0.000639124	0.495847	3.19441
H3GA0051069	18	47575235	0.000653867	0.112957	3.18451
M1GA0023182	18	38872242	0.000693166	0.377907	3.15916
M1GA0017470	13	27124792	0.000695362	0.242525	3.15779
H3GA0016520	5	64400494	0.000731954	0.276578	3.13552
ALGA0024627	4	36337229	0.000835331	0.419435	3.07814
H3GA0052791	1	258480471	0.000860395	0.462625	3.0653
ALGA0119374	9	128886989	0.000885828	0.297342	3.05265
ASGA0079604	18	37112508	0.000933589	0.399502	3.02984
M1GA0016243	12	13422309	0.00095708	0.19186	3.01905
ALGA0113518	4	76339143	0.000974385	0.0946844	3.01127
ALGA0057874	10	23045193	0.000981039	0.45515	3.00831
MARC0051792	18	48235741	0.000997983	0.0647841	3.00088
MARC0019549	6	133148003	0.00104519	0.45515	2.9808
MARC0004566	13	34200797	0.00108286	0.464286	2.96543
MARC0054296	13	18419094	0.00112559	0.134551	2.94862
ASGA0079410	18	27579447	0.00112747	0.231728	2.9479
ALGA0066613	12	43167714	0.00113355	0.286545	2.94556
ASGA0097399	13	200458655	0.00114515	0.372093	2.94114
ASGA0025963	5	65918202	0.00115281	0.206811	2.93824
ASGA0060092	13	202305238	0.00115493	0.283223	2.93745
ALGA0069626	13	35878253	0.00116663	0.126246	2.93307
MARC0003879	5	4213708	0.00117864	0.214286	2.92862
ALGA0102993	13	40330016	0.00119743	0.372093	2.92175
MARC0041414	16	55653062	0.00124222	0.320598	2.9058
ASGA0082954	9	53993676	0.00124851	0.0622924	2.90361
ASGA0100014	16	55669111	0.00128513	0.33804	2.89105
MARC0103954	1	259829794	0.00128576	0.095515	2.89084
ASGA0025896	5	65287764	0.00134115	0.204319	2.87252
ALGA0017674	3	12941568	0.00135969	0.318106	2.86656
ASGA0057292	13	36103388	0.00136605	0.100498	2.86453
ASGA0053064	12	9901388	0.00138696	0.408638	2.85794
ASGA0006863	1	253756741	0.00139459	0.245847	2.85555
ASGA0104338	13	25854596	0.00146624	0.381229	2.8338
ALGA0115368	5	77480442	0.00151464	0.356312	2.81969
ASGA0093314	5	77402409	0.00151464	0.356312	2.81969
MARC0034687	17	8573181	0.00152097	0.492525	2.81788
H3GA0053978	1	10551670	0.00153041	0.198505	2.81519
ALGA0051708	9	17703343	0.00153405	0.27907	2.81416
ASGA0023764	5	4713576	0.00157216	0.192691	2.8035
ALGA0110320	10	23231839	0.00159015	0.408638	2.79856
ALGA0011846	2	10584163	0.00162868	0.339701	2.78816
H3GA0053226	3	19304431	0.00168282	0.293189	2.77396
ALGA0119800	18	50191440	0.00168285	0.317276	2.77395
ALGA0117809	10	22840565	0.00171034	0.337209	2.76692
ALGA0006197	1	140319616	0.00176137	0.252492	2.75415
ASGA0057593	13	51968579	0.00176309	0.215947	2.75372
ASGA0020705	4	88201136	0.00179297	0.425249	2.74643
ALGA0102978	16	21024787	0.00183452	0.142027	2.73648
ALGA0011510	2	5998495	0.00185074	0.284884	2.73266
ALGA0032477	5	65869555	0.00187311	0.150332	2.72744
ASGA0019818	4	59697295	0.00187785	0.359635	2.72634
ALGA0043078	7	84574863	0.00190369	0.246678	2.7204
ASGA0097582	9	25540921	0.00192997	0.415282	2.71445
ASGA0001071	1	11602546	0.00196362	0.341362	2.70694
ASGA0095049	13	183190126	0.00197831	0.38206	2.70371
ASGA0078792	18	8657914	0.0019811	0.200166	2.70309
ALGA0088604	16	2779416	0.00202579	0.163621	2.69341
ALGA0069677	13	37193284	0.00205267	0.194352	2.68768
H3GA0052806	6	170305876	0.00211436	0.340532	2.67482
ASGA0075303	17	11689900	0.00217307	0.20515	2.66293
ASGA0083383	18	16144023	0.00220488	0.418605	2.65662
ALGA0069872	13	43484704	0.00221782	0.453488	2.65407
INRA0028863	7	120045403	0.00225614	0.215947	2.64663
ASGA0053453	12	15884766	0.00231637	0.300664	2.63519
ALGA0105359	10	17027050	0.00239174	0.447674	2.62129
DRGA0016921	18	21868366	0.00243715	0.320598	2.61312
H3GA0055653	9	54054121	0.00248793	0.406977	2.60416
MARC0098833	9	54051728	0.00248793	0.406977	2.60416
ASGA0025960	5	65887421	0.00249673	0.151163	2.60263
ASGA0057360	13	39968087	0.00250858	0.377907	2.60057
ALGA0097420	18	21764370	0.0025105	0.374585	2.60024
H3GA0005088	1	269224950	0.00254627	0.345515	2.5941
INRA0019528	5	60575358	0.00257737	0.0855482	2.58882
ALGA0070143	13	51530492	0.00261922	0.216777	2.58183
DIAS0004459	13	51408634	0.00261922	0.216777	2.58183
H3GA0036460	13	51590250	0.00261922	0.216777	2.58183
SIRI0000807	13	51472520	0.00261922	0.216777	2.58183
ALGA0097202	18	15783214	0.00269504	0.214286	2.56943
ASGA0077390	17	49368877	0.00270297	0.261628	2.56816
ALGA0123239	18	50214879	0.00271356	0.160299	2.56646
ALGA0001007	1	11634073	0.00272167	0.359635	2.56516
H3GA0055413	9	26651862	0.00274334	0.472591	2.56172
MARC0005761	2	29789614	0.002746	0.200997	2.5613
MARC0090519	2	29789341	0.002746	0.200997	2.5613
M1GA0007896	5	66897410	0.00275734	0.357973	2.55951
ALGA0088732	16	4506993	0.00275945	0.492525	2.55918
CASI0007077	18	8613113	0.00279961	0.261628	2.5529
H3GA0053095	16	55650747	0.00280217	0.343023	2.55251
ALGA0106351	9	38352728	0.00282125	0.394518	2.54956
H3GA0050434	18	16422112	0.00284328	0.150332	2.54618
H3GA0025064	8	83056568	0.00286339	0.245847	2.54312
MARC0091155	6	149889171	0.00293909	0.295681	2.53179
ASGA0006466	1	243039976	0.00298933	0.497508	2.52443
ALGA0108569	13	40315688	0.00299661	0.417774	2.52337
H3GA0000815	1	11662820	0.00300894	0.357143	2.52159
H3GA0016531	5	65321113	0.00301631	0.345515	2.52052
MARC0042088	11	8770860	0.00302885	0.259136	2.51872
INRA0007300	1	256776594	0.00303514	0.416113	2.51782
MARC0050538	6	112713531	0.00307684	0.166944	2.5119
ALGA0069846	13	42508940	0.00312785	0.497508	2.50475
H3GA0036340	13	41085570	0.00317166	0.207641	2.49871
ALGA0006948	1	169070473	0.00319173	0.274086	2.49597
ALGA0006952	1	169100504	0.00319173	0.274086	2.49597
MARC0012115	5	3700254	0.00321714	0.333056	2.49253
ALGA0103742	5	64823547	0.00323224	0.16196	2.4905
ALGA0055947	9	137162279	0.00323232	0.23588	2.49049
ASGA0071921	16	3483525	0.00326117	0.356312	2.48663
ALGA0049836	8	130428498	0.00329807	0.447674	2.48174
ASGA0089762	18	7314165	0.00331603	0.449336	2.47938
ALGA0037615	6	161391834	0.00333951	0.227575	2.47632
ALGA0026555	4	88267538	0.00334722	0.385382	2.47532
ASGA0060090	13	202263462	0.00335156	0.321429	2.47475
MARC0034114	18	7969589	0.00337511	0.179402	2.47171
ASGA0099571	13	44089012	0.00339639	0.450997	2.46898
ALGA0069008	13	24775383	0.00340599	0.484219	2.46776
ALGA0072936	13	176387234	0.00342242	0.0830565	2.46567
ALGA0082253	14	128818036	0.00349735	0.289037	2.45626
ALGA0045532	7	120096033	0.00349985	0.36794	2.45595
MARC0034132	1	264666465	0.00351789	0.164452	2.45372
ASGA0023220	4	126197890	0.00358648	0.188538	2.44533
MARC0037047	7	16043290	0.00358839	0.340532	2.4451
MARC0034920	3	4815837	0.00359053	0.364618	2.44484
ALGA0023180	4	11699071	0.00359812	0.44103	2.44392
MARC0011799	13	52230974	0.00360797	0.259967	2.44274
ASGA0039170	8	83024616	0.00361394	0.315615	2.44202
ASGA0085575	18	50191464	0.00361989	0.281561	2.4413
ASGA0079671	18	37812162	0.0036231	0.164452	2.44092
INRA0040051	13	36413436	0.00363702	0.259136	2.43925
ASGA0098908	3	19861689	0.00365748	0.255814	2.43682
DRGA0003923	3	60602893	0.00368944	0.313123	2.43304
M1GA0002011	1	273242436	0.00369092	0.354651	2.43286
H3GA0053058	15	136384386	0.00371601	0.387043	2.42992
DRGA0012857	13	128574451	0.00376448	0.115449	2.4243
ALGA0104294	4	88054522	0.00377969	0.442691	2.42254
MARC0028721	9	132771082	0.00383116	0.0506645	2.41667
H3GA0050313	18	8396815	0.00383389	0.431063	2.41636
M1GA0024791	15	136385247	0.00384125	0.298173	2.41553
MARC0001475	6	142468647	0.00385731	0.186047	2.41372
H3GA0048106	17	23564839	0.00387655	0.42608	2.41156
H3GA0044575	15	78561400	0.00388027	0.348007	2.41114
MARC0010023	12	15540759	0.0039525	0.156977	2.40313
ALGA0032301	5	61896015	0.00401587	0.158638	2.39622
ASGA0078711	18	5058458	0.00403922	0.22093	2.3937
ASGA0096617	5	77339192	0.00404704	0.387043	2.39286
ASGA0059375	13	176420512	0.00408028	0.0606312	2.38931
M1GA0011035	7	118773385	0.00408863	0.440199	2.38842
ALGA0053173	9	55244503	0.00415837	0.293189	2.38108
ASGA0094820	8	130626415	0.00418082	0.464286	2.37874
H3GA0006318	2	23579817	0.00421435	0.432724	2.37527
ALGA0026530	4	87868728	0.0042186	0.481728	2.37483
ASGA0040071	8	129819905	0.00423276	0.381229	2.37338
ASGA0098091	6	163545320	0.00423487	0.497508	2.37316
ALGA0118429	5	73962716	0.00423789	0.320598	2.37285
ASGA0018485	4	14074055	0.00425079	0.376246	2.37153
ALGA0032288	5	61816275	0.00425584	0.342193	2.37101
MARC0005074	6	170128510	0.00427807	0.233389	2.36875
ASGA0008026	1	270522085	0.00432797	0.194352	2.36372
MARC0069967	13	28484976	0.00434762	0.222591	2.36175
ALGA0085911	15	75459823	0.00439424	0.373754	2.35712
MARC0014566	15	75482658	0.00439424	0.373754	2.35712
ASGA0078796	18	8625275	0.0044051	0.372093	2.35604
MARC0034109	13	52057695	0.00442265	0.254153	2.35432
INRA0006224	1	224501231	0.00447027	0.114618	2.34967
INRA0004707	1	150160033	0.0045143	0.192691	2.34541
M1GA0023364	18	49597695	0.00455245	0.182724	2.34175
ALGA0049750	8	129260286	0.00457377	0.484219	2.33973
ASGA0072013	16	4613533	0.0045766	0.431894	2.33946
ASGA0057575	13	51189684	0.00458626	0.217608	2.33854
H3GA0036452	13	51136679	0.00458626	0.217608	2.33854
ALGA0105511	18	7717391	0.00459294	0.377907	2.33791
ALGA0057499	10	17337872	0.00460218	0.280731	2.33704
MARC0090729	5	77680830	0.00462062	0.339701	2.3353
MARC0108939	8	129227690	0.0046247	0.443522	2.33492
ASGA0056827	13	25551917	0.0046699	0.259136	2.33069
ASGA0057573	13	51095425	0.00473157	0.211794	2.32499
H3GA0036448	13	51065807	0.00473157	0.211794	2.32499
ASGA0084256	2	10616770	0.0047594	0.157807	2.32245
ALGA0124298	3	61181167	0.00484485	0.0822259	2.31472
ASGA0069943	15	78424445	0.00487723	0.348837	2.31183
H3GA0028293	9	124774294	0.00487735	0.483389	2.31182
H3GA0055286	15	30735334	0.00492159	0.0988372	2.30789
ALGA0045503	7	119431477	0.00495307	0.137043	2.30513
ASGA0095213	16	4915159	0.00496641	0.172757	2.30396
ALGA0097439	18	21924922	0.00498129	0.237542	2.30266
ALGA0070180	13	52146380	0.0050025	0.260797	2.30081
ALGA0033021	5	76883422	0.00501908	0.17691	2.29938
H3GA0000785	1	10936234	0.00502844	0.387874	2.29857
ALGA0103430	8	134317179	0.00503192	0.346346	2.29827
ALGA0121958	8	134318040	0.00503192	0.346346	2.29827
ASGA0056378	13	15650700	0.00503922	0.272425	2.29764
MARC0035230	8	18152294	0.00505777	0.249169	2.29604
ALGA0068441	13	15528877	0.00508364	0.284053	2.29383
ASGA0005303	1	172156509	0.00509297	0.0664452	2.29303
INRA0005278	1	172108021	0.00509297	0.0664452	2.29303
MARC0002276	1	172219301	0.00509297	0.0664452	2.29303
MARC0080275	1	172136167	0.00509297	0.0664452	2.29303
ASGA0049620	11	8612176	0.00509477	0.127076	2.29288
ASGA0026952	5	98338767	0.00516576	0.0855482	2.28687
ASGA0094095	2	144663013	0.00530238	0.0564784	2.27553
H3GA0045875	16	4672224	0.00530359	0.387043	2.27543
DRGA0009028	8	138438666	0.00532761	0.387043	2.27347
MARC0033468	1	172184742	0.00532923	0.0639535	2.27334
MARC0069267	4	122731385	0.00533948	0.414452	2.2725
DRGA0004275	3	120950985	0.00535756	0.35299	2.27103
ALGA0070147	13	51732958	0.00538809	0.211794	2.26857
ASGA0027367	6	5345221	0.00540154	0.23505	2.26748
DRGA0006491	6	5370970	0.00540154	0.23505	2.26748
ALGA0033035	5	77052782	0.00540158	0.076412	2.26748
ALGA0033049	5	77113616	0.00540158	0.076412	2.26748
MARC0074525	13	148958967	0.0054042	0.463455	2.26727
DRGA0011737	12	35213805	0.00551035	0.120432	2.25882
DRGA0009334	9	35010321	0.00553217	0.345515	2.2571
DRGA0017487	13	130532727	0.00556741	0.0813953	2.25435
ALGA0037893	7	2662799	0.00556829	0.156146	2.25428
H3GA0026998	9	39133616	0.0056269	0.216777	2.24973
ASGA0054302	12	34137909	0.00563614	0.404485	2.24902
ALGA0066247	12	36229993	0.00565076	0.302326	2.24789
ASGA0104083	2	9435996	0.00570807	0.164452	2.24351
ALGA0111965	12	58270827	0.00574917	0.222591	2.24039
MARC0094955	5	78894231	0.00576905	0.160299	2.2389
ALGA0059028	10	47026618	0.00582766	0.331395	2.23451
MARC0011323	13	36422400	0.00584532	0.260797	2.23319
ASGA0098247	18	9558333	0.00588173	0.349668	2.2305
M1GA0023045	18	9559135	0.00588173	0.349668	2.2305
H3GA0029466	10	17794956	0.00593793	0.0730897	2.22636
ALGA0115012	13	28381103	0.00597091	0.302326	2.22396
ALGA0006423	1	148996213	0.00600427	0.230066	2.22154
ALGA0026572	4	88516456	0.0060326	0.399502	2.2195
ALGA0038766	7	13136388	0.00603632	0.306478	2.21923
ALGA0082257	14	128829995	0.00608593	0.276578	2.21567
M1GA0026062	5	64854718	0.0061011	0.0963455	2.21459
H3GA0019390	7	1092534	0.00611628	0.142857	2.21351
ALGA0117169	5	74924814	0.00611647	0.476744	2.2135
ALGA0029879	5	4603202	0.00613186	0.442691	2.21241
ASGA0018311	4	11830707	0.00615274	0.16113	2.21093
MARC0101217	12	35455297	0.00616861	0.137043	2.20981
ASGA0057228	13	34590978	0.00617125	0.141196	2.20963
H3GA0036213	13	34311312	0.00617125	0.141196	2.20963
ALGA0036353	6	111446081	0.00619451	0.326412	2.20799
ALGA0093817	17	22833171	0.00622152	0.450166	2.2061
ASGA0087671	2	14055996	0.00624401	0.374585	2.20454
MARC0033196	6	135114092	0.00629462	0.454319	2.20103
ALGA0090922	16	55185646	0.00629606	0.180233	2.20093
ALGA0093791	17	22394182	0.00638529	0.454319	2.19482
ASGA0075784	17	22417723	0.00638529	0.454319	2.19482
ALGA0066271	12	38141257	0.00641593	0.189369	2.19274
DIAS0001708	16	29953621	0.0064414	0.442691	2.19102
H3GA0020039	7	13207826	0.00644252	0.480066	2.19094
ALGA0097693	18	27292649	0.00646165	0.48505	2.18966
ASGA0025909	5	65431905	0.00647061	0.282392	2.18905
ASGA0057539	13	50075140	0.00648352	0.0863787	2.18819
ASGA0074413	16	73528327	0.00649938	0.187708	2.18713
ASGA0099728	6	142480720	0.00651107	0.120432	2.18635
ASGA0057192	13	34242298	0.00651943	0.135382	2.18579
ASGA0067210	14	131091911	0.00655072	0.181894	2.18371
ALGA0069850	13	42569638	0.00656488	0.311462	2.18277
ALGA0011760	2	9588087	0.00659809	0.150332	2.18058
MARC0047056	16	4592378	0.00662058	0.462625	2.1791
H3GA0027449	9	55195467	0.00662335	0.274086	2.17892
MARC0091344	3	26119065	0.00663662	0.0739203	2.17805
H3GA0056239	12	6638583	0.00664376	0.396179	2.17759
DBNP0000293	13	34613750	0.0066656	0.143688	2.17616
ALGA0064856	12	10073572	0.00671366	0.395349	2.17304
DRGA0002472	1	262991465	0.00674617	0.089701	2.17094
MARC0004096	13	39953847	0.00676485	0.364618	2.16974
H3GA0055275	6	165030056	0.00681239	0.44103	2.1667
ASGA0031371	7	13620033	0.00681565	0.429402	2.16649
ASGA0031373	7	13656844	0.00681565	0.429402	2.16649
MARC0002878	4	12273405	0.00685367	0.188538	2.16408
ALGA0073931	13	202389773	0.00686345	0.41113	2.16346
INRA0041252	13	174783671	0.00689595	0.140365	2.16141
MARC0029980	12	9870991	0.00691285	0.263289	2.16034
ASGA0007592	1	265119152	0.00694858	0.428571	2.1581
ALGA0092141	16	75530865	0.00697124	0.489203	2.15669
MARC0027596	13	18231433	0.00697715	0.402824	2.15632
ALGA0021267	3	118449728	0.00699293	0.193522	2.15534
H3GA0037613	13	165313390	0.0070287	0.25	2.15313
H3GA0037616	13	165386352	0.0070287	0.25	2.15313
ALGA0097148	18	14878820	0.00703015	0.386213	2.15304
MARC0021922	15	10146862	0.00705237	0.390365	2.15167
ALGA0112619	5	74891309	0.00706438	0.328904	2.15093
MARC0038498	3	70853777	0.00707584	0.375415	2.15022
MARC0058042	10	22812600	0.00707621	0.401993	2.1502
ALGA0123948	10	17030370	0.00711441	0.358804	2.14786
ALGA0086788	15	112094440	0.00714265	0.0581395	2.14614
MARC0002866	8	31558452	0.00722335	0.137043	2.14126
ALGA0029927	5	4870186	0.00724556	0.147841	2.13993
ALGA0103480	12	54199661	0.00727128	0.239203	2.13839
MARC0008876	3	56289206	0.00735093	0.200997	2.13366
ASGA0100164	13	25861930	0.00735689	0.453488	2.13331
ALGA0057474	10	17185347	0.0073629	0.30814	2.13295
H3GA0002538	1	109926625	0.00742898	0.442691	2.12907
DIAS0001315	13	50487943	0.00743466	0.0913621	2.12874
MARC0007839	1	18704564	0.00747364	0.42691	2.12647
MARC0011235	12	10522681	0.00749655	0.0747508	2.12514
ALGA0114057	17	23591470	0.00750249	0.421096	2.12479
MARC0041765	18	48890342	0.0075147	0.0598007	2.12409
ASGA0003070	1	57842444	0.00757512	0.171096	2.12061
MARC0027345	2	45628486	0.00759734	0.0548173	2.11934
MARC0065131	2	45621156	0.00759734	0.0548173	2.11934
DIAS0002202	17	11422081	0.0076635	0.200166	2.11557
MARC0016953	17	11485937	0.0076635	0.200166	2.11557
MARC0063455	17	11432433	0.00772504	0.199336	2.1121
M1GA0007853	5	65400442	0.00773205	0.287375	2.11171
H3GA0017829	6	35075077	0.0077556	0.188538	2.11038
ALGA0118959	13	49564449	0.00775681	0.14701	2.11032
MARC0086293	8	21330413	0.0078069	0.284884	2.10752
ASGA0090392	13	42557867	0.0078316	0.437708	2.10615
ALGA0097429	18	21847197	0.00787447	0.268272	2.10378
MARC0009728	15	27342455	0.00791782	0.251661	2.10139
ALGA0072824	13	169692330	0.00793756	0.135382	2.10031
ASGA0034753	7	83676352	0.00794117	0.103821	2.10012
ASGA0050851	11	47620246	0.00794566	0.139535	2.09987
ASGA0097043	3	19245401	0.00794704	0.373754	2.09979
ALGA0032084	5	58783632	0.00796995	0.230897	2.09854
ALGA0042970	7	82532044	0.00797985	0.274086	2.09801
ALGA0093797	17	22486061	0.00800127	0.457641	2.09684
ALGA0093805	17	22510190	0.00800127	0.457641	2.09684
M1GA0008040	5	78381510	0.00805237	0.345515	2.09408
ALGA0012611	2	23567004	0.00807499	0.327243	2.09286
ASGA0105714	18	7014892	0.00810142	0.175249	2.09144
ASGA0001096	1	12170343	0.00817115	0.278239	2.08772
ALGA0042950	7	81948941	0.0082314	0.175249	2.08453
ASGA0090093	11	62605572	0.00827943	0.474252	2.082
H3GA0037612	13	165276404	0.00831107	0.310631	2.08034
INRA0013288	4	22744076	0.00832027	0.41196	2.07986
H3GA0054196	8	130040982	0.00833028	0.442691	2.07934
H3GA0056028	8	31558167	0.00833771	0.231728	2.07895
ASGA0069890	15	76681110	0.00837629	0.368771	2.07695
H3GA0053244	15	19357483	0.00842731	0.0506645	2.07431
INRA0041627	13	200718140	0.00844192	0.2799	2.07356
ASGA0031365	7	13572291	0.00848624	0.431063	2.07128
ALGA0088546	16	1666756	0.00850817	0.141196	2.07016
ALGA0027652	4	104665407	0.00851184	0.197674	2.06998
ALGA0105059	8	130437394	0.00851279	0.499169	2.06993
ALGA0119549	16	818583	0.00852987	0.121262	2.06906
MARC0008508	5	73991369	0.00856925	0.481728	2.06706
CASI0006620	6	96926928	0.00859175	0.197674	2.06592
H3GA0013315	4	87441499	0.00859442	0.429402	2.06578
ALGA0056665	10	6183076	0.00859945	0.403654	2.06553
ALGA0056683	10	6587683	0.00862011	0.0913621	2.06449
H3GA0003891	1	235689678	0.00866442	0.329734	2.06226
ASGA0091755	6	170272394	0.00869063	0.332226	2.06095
ALGA0006599	1	159660303	0.00870236	0.39701	2.06036
ALGA0055156	9	124632860	0.00871639	0.495017	2.05966
ALGA0068736	13	20053953	0.00871758	0.0598007	2.0596
ASGA0078713	18	5050858	0.00873983	0.209302	2.0585
ASGA0049660	11	9181135	0.00876365	0.281561	2.05731
ASGA0068559	15	1573233	0.00879524	0.238372	2.05575
ALGA0085928	15	76184491	0.00880397	0.38206	2.05532
ALGA0064916	12	10941949	0.00883247	0.0755814	2.05392
H3GA0045850	16	3988152	0.00883694	0.324751	2.0537
ALGA0093815	17	22568436	0.00887901	0.456811	2.05164
MARC0019933	12	22555416	0.00893981	0.151993	2.04867
ASGA0043293	9	56288680	0.0089411	0.464286	2.04861
MARC0026738	12	34094191	0.0089492	0.350498	2.04822
ASGA0069101	15	27356308	0.00896913	0.243355	2.04725
ALGA0116556	3	60051698	0.00897129	0.406977	2.04715
MARC0019494	3	60086967	0.00897129	0.406977	2.04715
ASGA0013247	3	9571294	0.00898796	0.203488	2.04634
MARC0035838	8	138321318	0.00901274	0.388704	2.04514
ASGA0014871	3	59723828	0.00902058	0.263289	2.04477
ALGA0088698	16	4306262	0.00902573	0.436047	2.04452
ALGA0103469	3	114659374	0.00904267	0.348837	2.0437
INRA0018060	5	3965145	0.00908169	0.303987	2.04183
MARC0036317	5	66841468	0.00910127	0.408638	2.0409
ALGA0121100	5	65058807	0.00914165	0.107143	2.03898
ALGA0058420	10	34719134	0.0091611	0.194352	2.03805
ALGA0056070	9	36875095	0.00917522	0.162791	2.03738
ASGA0004855	1	147931091	0.0091904	0.313953	2.03667
H3GA0036304	13	37217621	0.00921751	0.162791	2.03539
ASGA0006815	1	253512488	0.00922587	0.181063	2.03499
ALGA0115834	6	131595818	0.00922649	0.416113	2.03496
ALGA0052356	9	34168966	0.00923196	0.244186	2.03471
ASGA0074530	16	74561961	0.00924493	0.244186	2.0341
ALGA0103938	18	13511361	0.00930659	0.313123	2.03121
ALGA0111694	1	141579759	0.00932269	0.258306	2.03046
MARC0054858	1	232091885	0.00935156	0.450166	2.02912
ALGA0080846	14	107747238	0.00937622	0.276578	2.02797
ALGA0119805	3	12062554	0.00938199	0.247508	2.02771
MARC0051754	15	48100397	0.00940474	0.137874	2.02665
DIAS0000681	18	38843367	0.00941198	0.185216	2.02632
ALGA0108090	1	270461314	0.00942677	0.283223	2.02564
MARC0035664	16	5024379	0.00945011	0.256645	2.02456
ALGA0009384	1	253590674	0.00945274	0.181894	2.02444
ASGA0006814	1	253502746	0.00945274	0.181894	2.02444
DIAS0000771	1	253483259	0.00945274	0.181894	2.02444
H3GA0004335	1	253554538	0.00945274	0.181894	2.02444
ALGA0019132	3	54756983	0.00945554	0.173588	2.02431
H3GA0006308	2	23073900	0.00946751	0.204319	2.02376
M1GA0016745	12	41515223	0.00956249	0.425249	2.01943
ALGA0032428	5	65232068	0.00958206	0.14701	2.01854
ASGA0038175	8	20927845	0.00961608	0.476744	2.017
ASGA0090407	9	126881586	0.00964273	0.0614618	2.0158
ASGA0079704	18	38986025	0.00965936	0.254153	2.01505
ALGA0102956	3	18689732	0.00971443	0.0747508	2.01258
ASGA0090908	3	18687297	0.00971443	0.0747508	2.01258
ASGA0053060	12	9853291	0.00971924	0.391196	2.01237
MARC0096190	10	30484611	0.00972328	0.361296	2.01219
MARC0010043	14	19858783	0.00979914	0.462625	2.00881
DRGA0010405	10	26186290	0.00988075	0.261628	2.00521
ALGA0112040	3	12221514	0.0098994	0.126246	2.00439
ALGA0119497	3	12061613	0.0098994	0.126246	2.00439
ASGA0013458	3	12194620	0.0098994	0.126246	2.00439
M1GA0023406	18	50933693	0.00994455	0.289867	2.00241
ALGA0119468	5	76549827	0.00996083	0.158638	2.0017
H3GA0037982	13	200090666	0.00998963	0.423588	2.00045
ASGA0009814	2	28787512	0.0100614	0.224252	1.99734
ASGA0020962	4	92548481	0.0100645	0.105482	1.99721
M1GA0020537	15	131460883	0.010072	0.288206	1.99689
MARC0011069	3	16396797	0.0101003	0.0789037	1.99567
ALGA0035159	6	35004936	0.0101387	0.0797342	1.99402
ASGA0040051	8	129648650	0.0101443	0.209302	1.99378
ALGA0094617	17	33800389	0.0101444	0.387874	1.99378
H3GA0048672	17	33818352	0.0101444	0.387874	1.99378
ALGA0085298	15	48243531	0.010198	0.139535	1.99149
ASGA0075788	17	22603215	0.0102041	0.454319	1.99123
ALGA0009345	1	253319545	0.0102188	0.181063	1.9906
ALGA0037623	6	161498483	0.0102267	0.303156	1.99027
ASGA0018418	4	12983262	0.0102435	0.474252	1.98955
ALGA0060679	11	8855571	0.0102733	0.232558	1.98829
MARC0086054	9	65466651	0.010282	0.152824	1.98792
ALGA0107039	6	3597387	0.0103049	0.0905316	1.98696
ALGA0115841	6	3608474	0.0103049	0.0905316	1.98696
ALGA0116170	6	3601019	0.0103049	0.0905316	1.98696
ASGA0079061	18	16781768	0.0103231	0.468439	1.98619
ALGA0073977	13	203801625	0.0103287	0.0946844	1.98595
ALGA0036130	6	95950700	0.0103304	0.185216	1.98588
H3GA0018553	6	95889068	0.0103304	0.185216	1.98588
ALGA0012570	2	22989364	0.0104437	0.198505	1.98114
ASGA0067340	14	132473274	0.010476	0.306478	1.9798
MARC0097893	9	105409358	0.0105244	0.143688	1.9778
ASGA0099267	3	19245189	0.0105536	0.371262	1.9766
ALGA0068428	13	15341983	0.0105577	0.424419	1.97643
ASGA0046188	10	7477964	0.0105615	0.462625	1.97628
ASGA0047227	10	25885763	0.0106293	0.403654	1.9735
H3GA0022494	7	92247090	0.0106701	0.0714286	1.97183
ASGA0090858	13	166660947	0.0106768	0.070598	1.97156
ALGA0047440	8	32370687	0.0106868	0.289867	1.97115
ASGA0019176	4	31225507	0.0107055	0.137043	1.97039
ASGA0061928	14	20587007	0.0107597	0.440199	1.9682
ASGA0026301	5	73637732	0.0107637	0.139535	1.96804
MARC0037098	1	11026234	0.0107657	0.240033	1.96796
ALGA0026535	4	87940682	0.0107702	0.456811	1.96778
ASGA0020693	4	87969778	0.0107702	0.456811	1.96778
ASGA0020695	4	88005243	0.0107702	0.456811	1.96778
ALGA0121127	18	4492691	0.0107824	0.414452	1.96729
MARC0058116	6	167474010	0.010803	0.48588	1.96646
ASGA0026017	5	66734388	0.0108119	0.41196	1.9661
MARC0027577	10	34806848	0.0108222	0.196013	1.96568
MARC0039240	3	17867555	0.0108736	0.0656146	1.96363
MARC0112574	16	55655094	0.0108935	0.289867	1.96283
MARC0049197	5	14976533	0.0109319	0.172757	1.9613
ALGA0113229	5	77727616	0.0109477	0.360465	1.96068
ALGA0008391	1	231076507	0.010974	0.0739203	1.95964
ALGA0107024	9	53065169	0.0109778	0.168605	1.95949
ASGA0007561	1	264206923	0.0109875	0.405316	1.9591
ASGA0076238	17	30202511	0.0109915	0.467608	1.95894
ALGA0023185	4	11767596	0.0110518	0.422757	1.95657
H3GA0035632	13	15461954	0.011052	0.207641	1.95656
M1GA0002231	2	4279062	0.0110806	0.198505	1.95544
DRGA0014699	14	128705477	0.0110866	0.274086	1.9552
ALGA0030853	5	16390314	0.0110891	0.272425	1.9551
INRA0007601	1	265774499	0.0110959	0.304817	1.95484
SIRI0001487	1	265753362	0.0110959	0.304817	1.95484
DIAS0001823	6	159194242	0.0111136	0.42608	1.95414
ALGA0023189	4	11808021	0.011125	0.42691	1.9537
ALGA0006623	1	160347188	0.0111287	0.297342	1.95356
ALGA0107226	17	41000054	0.0111383	0.0789037	1.95318
ASGA0004912	1	150070744	0.0111483	0.430233	1.95279
ASGA0090920	17	40413597	0.0112008	0.187708	1.95075
DIAS0001082	17	40340118	0.0112008	0.187708	1.95075
ASGA0024179	5	10469318	0.0112223	0.23505	1.94992
ASGA0018338	4	11976171	0.0112729	0.403654	1.94796
ASGA0095024	9	115063838	0.0113019	0.109635	1.94685
ALGA0106798	15	134817758	0.0113253	0.479236	1.94595
MARC0048672	12	17730821	0.0113636	0.438538	1.94448
DRGA0012293	13	34889004	0.0113649	0.16196	1.94444
H3GA0003345	1	172202294	0.0113687	0.0672757	1.94429
ALGA0013687	2	47326959	0.0113705	0.182724	1.94422
ALGA0069016	13	24949201	0.0113879	0.0813953	1.94356
ALGA0103227	1	96687550	0.0113924	0.131229	1.94338
MARC0029136	16	73720988	0.0114503	0.259967	1.94118
ASGA0101827	3	60456362	0.0114509	0.391196	1.94116
ALGA0109213	18	13478433	0.0114661	0.19186	1.94058
ALGA0011841	2	10609413	0.0115074	0.10299	1.93902
ASGA0075611	17	17937033	0.011514	0.391196	1.93877
ALGA0068460	13	15590393	0.011531	0.291528	1.93813
H3GA0016540	5	65370943	0.0115468	0.156146	1.93754
ALGA0110640	13	18823177	0.0115658	0.463455	1.93682
DIAS0000612	7	55658246	0.0115997	0.203488	1.93555
ALGA0111725	12	14327416	0.0116418	0.35299	1.93398
ASGA0051782	11	70667871	0.0116483	0.180233	1.93374
MARC0090303	5	15988439	0.0116987	0.314784	1.93186
H3GA0007803	2	134585623	0.0117805	0.376246	1.92884
ASGA0047606	10	35115081	0.0118235	0.194352	1.92725
ASGA0104182	9	26563024	0.0118559	0.369601	1.92607
ALGA0103623	3	60211109	0.0118605	0.333056	1.9259
ALGA0119782	3	60216589	0.0118605	0.333056	1.9259
ASGA0104116	3	60157640	0.0118605	0.333056	1.9259
H3GA0055752	18	7637823	0.0118661	0.395349	1.92569
ASGA0057313	13	36915558	0.0118869	0.372093	1.92493
ASGA0100505	6	4979042	0.0119057	0.0980066	1.92424
ALGA0119936	3	4544334	0.0119306	0.386213	1.92334
ALGA0070155	13	51889609	0.0119441	0.089701	1.92285
ALGA0119340	2	114872928	0.0119473	0.418605	1.92273
ASGA0085283	5	76877791	0.0119605	0.254153	1.92225
ASGA0099247	5	76586482	0.0119605	0.254153	1.92225
ASGA0045213	9	133557655	0.0119753	0.0548173	1.92171
H3GA0010581	3	112483140	0.0119821	0.127076	1.92147
ASGA0102114	9	55113186	0.0120124	0.368771	1.92037
ALGA0056744	10	7319635	0.0120293	0.475914	1.91976
ALGA0083020	14	135996294	0.0120502	0.192691	1.91901
MARC0032786	13	16674972	0.0120623	0.261628	1.91857
MARC0036783	18	15164028	0.0120637	0.198505	1.91852
H3GA0000957	1	16020811	0.0120918	0.333887	1.91751
SIRI0000207	2	23152442	0.012169	0.387043	1.91475
ASGA0079509	18	33516160	0.0121693	0.270764	1.91474
ASGA0098174	6	96087329	0.0121902	0.186047	1.91399
INRA0031477	9	28572001	0.0122186	0.390365	1.91298
ALGA0119051	13	189256539	0.0122197	0.174419	1.91294
H3GA0028391	9	127939523	0.0122716	0.229236	1.9111
INRA0014359	4	61255905	0.012276	0.313953	1.91094
ALGA0038752	7	12611458	0.0122928	0.403654	1.91035
ALGA0113830	13	200381391	0.0123314	0.484219	1.90899
ASGA0090302	16	619697	0.0123498	0.115449	1.90834
ALGA0012638	2	23866524	0.0123959	0.297342	1.90672
ASGA0065097	14	88924048	0.0124019	0.290698	1.90651
ALGA0037969	7	2028722	0.0124295	0.300664	1.90555
ASGA0085062	6	3630324	0.0124437	0.0946844	1.90505
MARC0045154	2	4671904	0.0124478	0.162791	1.90491
ASGA0093022	3	1648628	0.0124735	0.27907	1.90401
ALGA0096031	17	54934022	0.0124993	0.160299	1.90312
ALGA0058366	10	33529890	0.0125512	0.398671	1.90131
ALGA0061785	11	29998904	0.0125586	0.216777	1.90106
DRGA0012375	13	50859182	0.0126194	0.0772425	1.89896
MARC0068931	10	55591112	0.0126321	0.219269	1.89852
ASGA0103542	5	43752803	0.0126335	0.282392	1.89848
ALGA0082576	14	131885867	0.0126537	0.213455	1.89778
ASGA0052615	12	6199033	0.0126884	0.372093	1.89659
INRA0004404	1	140241746	0.0127099	0.315615	1.89586
M1GA0008473	6	35194878	0.0127293	0.400332	1.8952
ASGA0101852	6	170223522	0.0127374	0.377907	1.89492
ASGA0096892	13	25854319	0.0127548	0.377076	1.89433
ASGA0043240	9	55068926	0.0127768	0.362957	1.89358
MARC0095558	13	174222266	0.0127943	0.496678	1.89298
ASGA0001125	1	12318169	0.012812	0.41113	1.89238
ASGA0093649	18	47861142	0.0128151	0.19103	1.89228
ALGA0026532	4	87908182	0.012891	0.45598	1.88971
ALGA0026546	4	88079000	0.012891	0.45598	1.88971
BGIS0006992	4	87990037	0.012891	0.45598	1.88971
ALGA0070119	13	51175606	0.0129198	0.0797342	1.88874
ALGA0070166	13	52311949	0.0129198	0.0797342	1.88874
ASGA0084448	13	52344369	0.0129198	0.0797342	1.88874
H3GA0026595	9	12295984	0.0129224	0.0946844	1.88866
MARC0022409	9	12275938	0.0129224	0.0946844	1.88866
M1GA0007486	5	10542449	0.0129387	0.0772425	1.88811
DRGA0012091	13	15494891	0.0129404	0.282392	1.88805
H3GA0012376	4	24186305	0.0129476	0.254983	1.88781
ASGA0057067	13	29857627	0.012967	0.2799	1.88716
ALGA0050003	8	133414883	0.0129961	0.396179	1.88619
MARC0012123	8	31538046	0.0130879	0.189369	1.88313
H3GA0031092	11	5290990	0.013099	0.454319	1.88276
ALGA0085937	15	76427809	0.0131077	0.407807	1.88247
ALGA0122104	15	76409888	0.0131077	0.407807	1.88247
ASGA0097159	9	13396122	0.0131262	0.373754	1.88186
ASGA0001055	1	11684450	0.0132138	0.476744	1.87897
MARC0091439	8	30669423	0.0132286	0.392857	1.87849
MARC0003422	5	19952258	0.0132794	0.119601	1.87682
MARC0046397	3	25980130	0.0133762	0.166944	1.87367
ASGA0058367	13	81167767	0.0133907	0.200166	1.8732
ASGA0101802	13	81214645	0.0133907	0.200166	1.8732
ALGA0033607	5	92726457	0.0134504	0.178571	1.87126
ASGA0003071	1	57920577	0.0134883	0.42608	1.87004
ALGA0104502	18	3903693	0.0135421	0.348837	1.86832
ASGA0016496	3	121199346	0.0135459	0.239203	1.86819
ALGA0122214	9	26739336	0.0135513	0.329734	1.86802
ALGA0114144	13	49475808	0.0135699	0.0905316	1.86742
DIAS0000626	2	9419687	0.0135709	0.167774	1.86739
MARC0045605	9	33640348	0.0135762	0.20598	1.86722
ALGA0023269	4	12657138	0.0135799	0.436877	1.8671
ALGA0047098	8	27476813	0.0136773	0.374585	1.864
ALGA0046204	8	8169719	0.0136846	0.236711	1.86377
ASGA0097854	2	45965839	0.01371	0.0556478	1.86296
H3GA0023563	7	119853305	0.013724	0.17608	1.86252
ASGA0020687	4	87815304	0.0137529	0.458472	1.8616
H3GA0013327	4	87788613	0.0137529	0.458472	1.8616
MARC0035936	3	129872862	0.0137856	0.471761	1.86057
ASGA0095197	6	167379859	0.0138526	0.394518	1.85847
ASGA0088953	5	77575125	0.0138782	0.481728	1.85767
ASGA0058980	13	136936079	0.0138852	0.23588	1.85745
M1GA0008026	5	76155408	0.0138962	0.341362	1.85711
ALGA0113880	5	84090229	0.0139272	0.439369	1.85614
MARC0041072	13	21691277	0.0139839	0.30897	1.85437
MARC0051547	16	55257771	0.0140215	0.14701	1.8532
ALGA0110196	6	156995515	0.0140326	0.19103	1.85286
MARC0029979	8	82560422	0.0140359	0.230066	1.85276
ALGA0112756	8	129349136	0.0140783	0.461794	1.85145
ALGA0104423	5	84120256	0.014103	0.44186	1.85069
ASGA0059114	13	149029209	0.014137	0.29485	1.84964
ASGA0098629	5	17127874	0.0141397	0.20598	1.84956
MARC0115474	13	49278178	0.014146	0.095515	1.84937
H3GA0013165	4	78026722	0.0141593	0.22093	1.84896
H3GA0044354	15	49265626	0.0141735	0.103821	1.84852
H3GA0031584	11	22854004	0.0142024	0.312292	1.84764
ALGA0009785	1	258669875	0.0142048	0.2799	1.84756
DRGA0002408	1	258692631	0.0142048	0.2799	1.84756
ASGA0033261	7	40774812	0.0142408	0.240033	1.84647
ALGA0053227	9	55640718	0.0142463	0.254983	1.8463
ALGA0053233	9	55663498	0.0142463	0.254983	1.8463
MARC0005384	5	16244416	0.0142491	0.244186	1.84621
ASGA0069714	15	55874069	0.0143179	0.241694	1.84412
ASGA0092962	9	125730451	0.0143623	0.451827	1.84278
ALGA0100636	13	165823474	0.0143726	0.274917	1.84247
ALGA0110526	13	165903795	0.0143726	0.274917	1.84247
ASGA0098215	13	165804054	0.0143726	0.274917	1.84247
ASGA0029632	6	142728405	0.0143827	0.330565	1.84216
ASGA0054417	12	38196853	0.014386	0.195183	1.84206
MARC0084560	5	74307664	0.0143999	0.118771	1.84164
MARC0071899	2	126415034	0.0144333	0.115449	1.84063
ALGA0116804	6	163536031	0.0144712	0.465116	1.8395
ALGA0093075	17	11329206	0.0145043	0.233389	1.8385
ALGA0060667	11	8812331	0.0145236	0.358804	1.83793
MARC0062974	14	135001423	0.0145358	0.343854	1.83756
ASGA0103978	3	12623784	0.0145475	0.144518	1.83721
ALGA0019969	3	85677599	0.0145867	0.0614618	1.83604
H3GA0046228	16	21672620	0.0145962	0.293189	1.83576
H3GA0016866	5	74743829	0.0146396	0.182724	1.83447
MARC0030507	3	118454466	0.0146514	0.162791	1.83412
MARC0083970	1	145548160	0.0146792	0.2201	1.8333
ALGA0048121	8	71093059	0.0147062	0.187708	1.8325
ALGA0088742	16	4628354	0.0147185	0.495017	1.83214
H3GA0016849	5	73945350	0.0147218	0.392027	1.83204
MARC0070587	18	47240781	0.0147522	0.243355	1.83114
DRGA0003952	3	62851532	0.0147542	0.0805648	1.83109
H3GA0020133	7	16769851	0.0147899	0.0531561	1.83003
DRGA0006840	6	135619228	0.0147986	0.138704	1.82978
INRA0015463	4	88176183	0.0148085	0.480897	1.82949
ASGA0074417	16	73595929	0.0148609	0.450997	1.82795
ALGA0118807	13	37604006	0.0148672	0.360465	1.82777
ASGA0036846	7	118747850	0.0148711	0.112126	1.82766
ASGA0103730	8	32189564	0.0148914	0.259136	1.82706
ASGA0020639	4	86750350	0.0148928	0.45598	1.82702
ASGA0090428	8	113132806	0.0149204	0.114618	1.82622
ASGA0001366	1	16033005	0.0150268	0.328073	1.82313
M1GA0022187	17	49729457	0.01509	0.475083	1.82131
M1GA0024424	6	163534779	0.0151346	0.403654	1.82003
M1GA0024451	6	163534940	0.0151346	0.403654	1.82003
ASGA0055775	13	5553462	0.0151968	0.242525	1.81825
H3GA0031255	11	9021917	0.0152332	0.263289	1.81721
INRA0034939	11	9103118	0.0152332	0.263289	1.81721
ASGA0052986	12	8567291	0.0152558	0.487542	1.81656
ASGA0020660	4	87395519	0.0152942	0.402824	1.81547
MARC0025862	3	25774299	0.015389	0.158638	1.81279
DRGA0012184	13	20045045	0.0153916	0.371262	1.81272
M1GA0026584	17	10270348	0.0154024	0.2799	1.81241
MARC0026211	1	149455221	0.0154334	0.360465	1.81154
ALGA0006621	1	160284793	0.0154597	0.0988372	1.8108
ASGA0015007	3	67354617	0.0154816	0.189369	1.81018
ALGA0084597	15	27946180	0.0155005	0.0847176	1.80965
ALGA0039018	7	17048316	0.0155163	0.0523256	1.80921
ALGA0079261	14	81853041	0.0155273	0.387043	1.8089
CASI0009191	2	112893947	0.0156431	0.389535	1.80568
ASGA0019799	4	58860010	0.0156441	0.296512	1.80565
ALGA0072818	13	169178198	0.0156453	0.452658	1.80562
MARC0074986	6	96678769	0.0156563	0.17608	1.80531
ASGA0077407	17	49700968	0.0157643	0.495847	1.80232
MARC0022000	15	49305909	0.0157756	0.105482	1.80201
ASGA0018422	4	13046403	0.0157768	0.42608	1.80198
SIRI0000892	14	38740292	0.0158073	0.146179	1.80114
ASGA0020645	4	87077098	0.0158122	0.487542	1.80101
ALGA0086059	15	78908165	0.015905	0.412791	1.79847
ALGA0079189	14	80585114	0.0159234	0.419435	1.79797
ASGA0064709	14	80551246	0.0159234	0.419435	1.79797
ALGA0103154	8	124400514	0.0159381	0.488372	1.79756
ALGA0119745	5	64842234	0.0159592	0.317276	1.79699
ALGA0119962	10	22962106	0.0159719	0.0689369	1.79664
ALGA0097672	18	26321732	0.0159857	0.360465	1.79627
MARC0114345	2	144699882	0.0160431	0.289037	1.79471
ALGA0023273	4	12723342	0.0160519	0.483389	1.79447
ASGA0016156	3	112385083	0.0160769	0.133721	1.7938
ALGA0004451	1	77472299	0.0160799	0.0996678	1.79372
ALGA0011516	2	6052160	0.0161018	0.397841	1.79313
DIAS0001152	2	134613840	0.0161107	0.377907	1.79289
ALGA0055194	9	125029003	0.0161706	0.457641	1.79127
MARC0037857	12	33686727	0.0161755	0.221761	1.79114
ALGA0030837	5	15871592	0.0162407	0.328904	1.78939
ASGA0064790	14	82355580	0.0162433	0.281561	1.78933
ASGA0104655	14	131720282	0.0162763	0.16113	1.78844
ASGA0075984	17	27022887	0.0162797	0.0780731	1.78835
ASGA0033131	7	38424548	0.0163093	0.221761	1.78757
ALGA0096832	18	7541311	0.0163164	0.267442	1.78738
H3GA0033435	12	10127259	0.0163905	0.313123	1.78541
ASGA0097613	12	57950275	0.0163944	0.325581	1.7853
ALGA0124316	4	88056648	0.0163977	0.453488	1.78522
INRA0016241	4	104751739	0.0164007	0.20598	1.78514
ALGA0046711	8	17676446	0.0164383	0.0589701	1.78414
ASGA0008234	1	273599036	0.0164398	0.226744	1.7841
MARC0014143	13	52209122	0.016442	0.122093	1.78405
MARC0085234	12	10629583	0.016466	0.495017	1.78341
H3GA0044381	15	52674177	0.0164714	0.133721	1.78327
ASGA0104137	12	6594006	0.0164752	0.317276	1.78317
ALGA0108238	12	40666633	0.0164833	0.241694	1.78296
MARC0069672	18	39314006	0.016486	0.0789037	1.78289
M1GA0024416	12	41221682	0.0164896	0.278239	1.78279
ASGA0019139	4	30653327	0.0165023	0.302326	1.78246
DBNP0002208	7	117999329	0.0165095	0.392027	1.78227
ASGA0097743	9	25643881	0.0165753	0.386213	1.78054
DIAS0003191	11	71012877	0.016622	0.410299	1.77932
ALGA0026060	4	76266691	0.0166316	0.19186	1.77907
MARC0012771	16	5116380	0.0166361	0.420266	1.77895
H3GA0041197	14	82333245	0.0166442	0.258306	1.77874
ALGA0053189	9	55509366	0.0166583	0.297342	1.77837
ALGA0070068	13	50166296	0.0166657	0.168605	1.77818
ALGA0070074	13	50275590	0.0166657	0.168605	1.77818
ALGA0070085	13	50599148	0.0166657	0.168605	1.77818
ALGA0070087	13	50620981	0.0166657	0.168605	1.77818
H3GA0036438	13	50187067	0.0166657	0.168605	1.77818
ASGA0057321	13	37252987	0.0166808	0.402824	1.77778
ALGA0112942	6	164239705	0.0167016	0.348837	1.77724
MARC0033628	9	68082431	0.0167179	0.249169	1.77682
INRA0041583	13	196629902	0.0167347	0.108804	1.77638
ASGA0007230	1	258930988	0.0167402	0.337209	1.77624
ALGA0102846	13	37463818	0.0167547	0.330565	1.77586
ASGA0016343	3	117393090	0.016811	0.141196	1.77441
H3GA0025831	8	138238585	0.0168533	0.483389	1.77331
MARC0011508	8	138216759	0.0168533	0.483389	1.77331
MARC0056150	18	52803344	0.0168646	0.0863787	1.77302
DRGA0003786	3	13492874	0.0168813	0.275748	1.7726
ALGA0117993	1	77056462	0.0169274	0.102159	1.77141
ASGA0003558	1	77338889	0.0169274	0.102159	1.77141
ASGA0088928	1	77103358	0.0169274	0.102159	1.77141
DIAS0002899	1	77203186	0.0169274	0.102159	1.77141
MARC0096848	1	77163030	0.0169274	0.102159	1.77141
ASGA0090526	11	5257916	0.0169288	0.442691	1.77137
ALGA0108512	18	4488345	0.0169415	0.44103	1.77105
H3GA0055438	10	69176235	0.0169485	0.143688	1.77087
ASGA0008809	2	7778736	0.0169497	0.392027	1.77084
H3GA0053693	3	85525891	0.0169759	0.210963	1.77017
ALGA0065705	12	25804032	0.017005	0.36794	1.76942
ALGA0020198	3	94344137	0.0170304	0.293189	1.76877
ALGA0076307	14	24795155	0.0170386	0.284884	1.76857
ALGA0123447	16	55754538	0.0170786	0.332226	1.76755
ALGA0089666	16	23028858	0.0170834	0.190199	1.76743
ASGA0046765	10	16061675	0.0170852	0.120432	1.76738
ASGA0057616	13	52825872	0.0170876	0.083887	1.76732
ASGA0057629	13	52997382	0.0170876	0.083887	1.76732
H3GA0027281	9	46791995	0.0171077	0.30814	1.76681
H3GA0035391	13	9230860	0.0171842	0.302326	1.76487
DBMA0000231	10	2963617	0.0172169	0.352159	1.76404
MARC0022298	14	132452402	0.0172199	0.312292	1.76397
ALGA0105461	6	120444111	0.0172251	0.156146	1.76384
ASGA0072004	16	4394081	0.0172283	0.495847	1.76376
ALGA0069241	13	27264043	0.017241	0.0797342	1.76344
H3GA0056764	6	3055344	0.0172712	0.315615	1.76268
ASGA0040607	8	138491003	0.0172885	0.465116	1.76224
M1GA0011166	7	121255222	0.0173014	0.475914	1.76192
ALGA0029090	4	122642804	0.0173875	0.343023	1.75976
ASGA0016470	3	120927167	0.0174334	0.460963	1.75862
ALGA0107934	9	27325435	0.0174961	0.270764	1.75706
ASGA0042452	9	31552392	0.0175632	0.431063	1.7554
MARC0017668	5	92889280	0.0175713	0.107143	1.7552
MARC0052231	13	81261080	0.0175737	0.167774	1.75514
DIAS0000180	5	8617226	0.0176138	0.421927	1.75415
ALGA0031841	5	44464360	0.0176158	0.495017	1.7541
ASGA0090084	9	125722055	0.0176629	0.320598	1.75294
MARC0031038	10	17247896	0.0176946	0.36794	1.75216
DRGA0008893	8	130360804	0.0177006	0.4701	1.75201
ASGA0013896	3	24055455	0.01772	0.258306	1.75154
ALGA0026549	4	88163678	0.0177447	0.481728	1.75093
H3GA0013337	4	88214807	0.0177447	0.481728	1.75093
H3GA0028846	9	66792526	0.0177798	0.401163	1.75007
INRA0036380	11	46502282	0.0178038	0.311462	1.74949
H3GA0016844	5	73837356	0.017834	0.278239	1.74875
ASGA0105731	9	107723071	0.0178381	0.473422	1.74865
ASGA0009648	2	24006981	0.0178915	0.332226	1.74735
ALGA0023188	4	11795609	0.0179064	0.47093	1.74699
ALGA0060867	11	11961785	0.0179616	0.0930233	1.74566
WUR10000027	4	86706282	0.0180054	0.492525	1.7446
ASGA0096751	12	13181545	0.01803	0.354651	1.74401
H3GA0036993	13	81120947	0.0180462	0.198505	1.74361
ALGA0051858	9	20203506	0.0181158	0.412791	1.74194
MARC0049662	8	31401040	0.0181251	0.263289	1.74172
INRA0014311	4	60143356	0.0182003	0.457641	1.73992
ALGA0116643	5	78094870	0.0182032	0.169435	1.73985
MARC0049038	5	78095547	0.0182032	0.169435	1.73985
MARC0091783	13	9138869	0.0182336	0.083887	1.73913
ALGA0094661	17	34193890	0.0182582	0.262458	1.73854
MARC0004505	5	76180231	0.0182585	0.250831	1.73854
H3GA0040031	14	44157295	0.0182878	0.148671	1.73784
DRGA0016925	18	22355488	0.0182972	0.312292	1.73761
ALGA0117317	6	141911885	0.0183796	0.45515	1.73566
ALGA0095554	17	49111095	0.0184015	0.145349	1.73515
M1GA0009118	6	167968212	0.0184147	0.101329	1.73483
MARC0009806	3	60239703	0.0184159	0.214286	1.73481
ASGA0102302	6	155671882	0.0184497	0.119601	1.73401
ALGA0016182	2	134349209	0.0184618	0.446013	1.73373
CASI0008722	13	117778299	0.0184646	0.0855482	1.73366
ALGA0019358	3	59790508	0.0184807	0.332226	1.73328
MARC0016316	13	171033828	0.0184981	0.468439	1.73287
MARC0066300	13	170693779	0.0184981	0.468439	1.73287
MARC0029581	13	14159992	0.0185443	0.0805648	1.73179
DIAS0004458	2	89814154	0.0186133	0.102159	1.73018
ALGA0069515	13	34289310	0.018622	0.167774	1.72997
H3GA0008727	3	12208571	0.018628	0.254153	1.72983
H3GA0053132	13	55540591	0.0186284	0.280731	1.72983
ALGA0046190	8	8340568	0.0186397	0.171096	1.72956
ALGA0115806	10	60242936	0.0186508	0.276578	1.7293
ASGA0094130	10	67635924	0.018664	0.345515	1.72899
ASGA0034705	7	82693734	0.018676	0.26495	1.72872
ALGA0105272	13	143840016	0.0187033	0.489203	1.72808
ALGA0116531	6	136026220	0.0187076	0.274917	1.72798
ASGA0082212	5	16542588	0.0187234	0.430233	1.72761
ALGA0118483	5	80785988	0.0187264	0.380399	1.72754
ALGA0108031	5	65514450	0.0187267	0.215116	1.72754
ALGA0036101	6	95512565	0.0187584	0.296512	1.7268
ASGA0029025	6	95751711	0.0187584	0.296512	1.7268
H3GA0018528	6	95498545	0.0187584	0.296512	1.7268
MARC0014525	12	52439848	0.0187797	0.230066	1.72631
ASGA0104238	5	87361770	0.018802	0.41196	1.7258
DIAS0004325	6	96880806	0.0188132	0.190199	1.72554
ALGA0108963	17	45966941	0.0188215	0.356312	1.72535
MARC0035380	13	82220004	0.0189078	0.17608	1.72336
ALGA0112778	6	3786822	0.0189628	0.0872093	1.7221
H3GA0055977	2	6375850	0.0189923	0.482558	1.72142
MARC0089414	3	13735748	0.0190158	0.194352	1.72088
ASGA0012094	2	134298317	0.0190501	0.44103	1.7201
ASGA0090540	18	7787252	0.0190776	0.349668	1.71948
MARC0078782	5	65263327	0.0190836	0.228405	1.71934
ASGA0071451	15	132944475	0.0191101	0.479236	1.71874
ASGA0091765	3	119942800	0.0191442	0.407807	1.71796
MARC0054806	7	81612264	0.0191492	0.305648	1.71785
ASGA0001086	1	12068335	0.0191596	0.30897	1.71761
MARC0034448	1	12088373	0.0191596	0.30897	1.71761
ASGA0062872	14	38678874	0.0191715	0.149502	1.71734
ASGA0046100	10	6434563	0.0191725	0.484219	1.71732
MARC0066961	4	108883826	0.0191874	0.318106	1.71698
MARC0070665	15	119181220	0.0192321	0.290698	1.71597
DIAS0000838	13	21860289	0.0192329	0.375415	1.71596
MARC0000845	4	79331939	0.0192505	0.227575	1.71556
ALGA0101247	5	77990021	0.0192565	0.170266	1.71542
ALGA0104065	5	77997876	0.0192565	0.170266	1.71542
ALGA0104516	5	78032160	0.0192565	0.170266	1.71542
MARC0009241	5	78029583	0.0192565	0.170266	1.71542
MARC0098250	5	77948633	0.0192565	0.170266	1.71542
MARC0098982	5	78043254	0.0192565	0.170266	1.71542
ASGA0054611	12	41476914	0.0192598	0.454319	1.71535
ASGA0056359	13	15365249	0.0192821	0.378738	1.71484
ASGA0014873	3	59735615	0.0193247	0.209302	1.71389
ALGA0046986	8	23723225	0.0193714	0.374585	1.71284
ASGA0089583	10	56628229	0.0193724	0.326412	1.71282
MARC0036255	6	141914558	0.0193868	0.443522	1.71249
DRGA0015195	15	65120061	0.0193906	0.140365	1.71241
M1GA0018161	14	7028906	0.0194049	0.41113	1.71209
INRA0049300	15	48194864	0.0194449	0.262458	1.71119
ALGA0064867	12	10213299	0.0194664	0.322259	1.71071
ALGA0098006	18	37175418	0.0195354	0.325581	1.70918
H3GA0016314	5	51197285	0.0195616	0.180233	1.7086
ASGA0091118	8	32341259	0.0195719	0.0548173	1.70837
ALGA0069549	13	34638208	0.0195782	0.170266	1.70823
H3GA0036239	13	34654061	0.0195782	0.170266	1.70823
MARC0012193	13	34386372	0.0195782	0.170266	1.70823
MARC0114673	13	34429339	0.0195782	0.170266	1.70823
DRGA0012896	13	143032778	0.0195894	0.365449	1.70798
ALGA0110772	9	124098264	0.0195959	0.251661	1.70784
ALGA0116421	3	12085177	0.019604	0.124585	1.70766
ALGA0072878	13	174517355	0.019679	0.48505	1.706
ALGA0020993	3	112227667	0.01969	0.318937	1.70575
ASGA0061971	14	20879093	0.0196982	0.281561	1.70557
MARC0044926	10	56749080	0.0197154	0.104651	1.70519
ALGA0065727	12	25775659	0.0197701	0.36711	1.70399
ASGA0100297	15	130568643	0.0197992	0.33804	1.70335
H3GA0045331	15	131025468	0.0198412	0.394518	1.70243
ASGA0100911	15	128319174	0.019856	0.242525	1.70211
ALGA0062892	11	62573661	0.0198887	0.467608	1.70139
MARC0035348	5	98454330	0.0199034	0.103821	1.70107
ALGA0060682	11	8940153	0.0199367	0.26495	1.70035
ASGA0004727	1	141658114	0.0199635	0.174419	1.69976
ALGA0109306	3	60318954	0.019973	0.27907	1.69956
M1GA0023025	18	8250254	0.0200371	0.408638	1.69816
ALGA0032465	5	65788866	0.02004	0.45598	1.6981
ASGA0058239	13	76838915	0.0200463	0.171096	1.69797
ASGA0057646	13	53134739	0.0201148	0.0830565	1.69648
ASGA0015494	3	97020788	0.0201216	0.0847176	1.69634
MARC0015057	18	14025281	0.0201326	0.289867	1.6961
ALGA0010569	1	268223045	0.0201591	0.0598007	1.69553
ASGA0008231	1	273592813	0.0201954	0.244186	1.69475
H3GA0004318	1	253304590	0.02023	0.183555	1.69401
ALGA0109995	6	141707663	0.0202324	0.334718	1.69395
M1GA0006309	4	104625984	0.0202334	0.289037	1.69393
H3GA0002892	1	141691193	0.0202429	0.210963	1.69373
MARC0073628	3	13726701	0.0202852	0.288206	1.69282
ALGA0068941	13	24347007	0.0203388	0.123754	1.69167
INRA0040575	13	76820028	0.0203567	0.190199	1.69129
MARC0077625	6	2978592	0.020428	0.175249	1.68978
ASGA0023069	4	125122769	0.0204344	0.381229	1.68964
ALGA0047007	8	25041594	0.0204509	0.305648	1.68929
ALGA0036379	6	111712979	0.0204604	0.384551	1.68909
DIAS0000493	3	60064515	0.0204617	0.466777	1.68906
ASGA0085275	17	10194706	0.0204698	0.0996678	1.68889
ALGA0103670	5	77926937	0.0205061	0.171096	1.68812
MARC0046527	5	77872949	0.0205061	0.171096	1.68812
ALGA0062332	11	50354601	0.0205076	0.0730897	1.68808
H3GA0048002	17	18138574	0.0205199	0.377907	1.68783
ALGA0109048	5	77962305	0.0205505	0.363787	1.68718
ASGA0054824	12	45235512	0.0205539	0.145349	1.68711
MARC0060605	6	91129400	0.0205629	0.173588	1.68691
MARC0021747	8	23739713	0.0205681	0.477575	1.68681
ASGA0100130	9	25934588	0.020589	0.287375	1.68636
INRA0045215	14	81418392	0.0205924	0.387043	1.68629
ALGA0036387	6	112311265	0.0206601	0.206811	1.68487
ALGA0005347	1	9980141	0.020665	0.394518	1.68476
H3GA0049633	17	55079324	0.0206771	0.175249	1.68451
MARC0113856	3	18505448	0.0207501	0.0531561	1.68298
ALGA0115679	18	4516477	0.0207577	0.45598	1.68282
DRGA0001948	1	213451743	0.0207651	0.20598	1.68267
ALGA0068433	13	15311477	0.0208165	0.337209	1.68159
ALGA0006943	1	169035232	0.0208209	0.342193	1.6815
ASGA0093205	11	46126144	0.0208304	0.483389	1.6813
ASGA0045843	10	2631536	0.0209541	0.417774	1.67873
H3GA0029745	10	27772995	0.0209754	0.298173	1.67829
ALGA0049871	8	131397185	0.020986	0.435216	1.67807
MARC0068654	5	3933730	0.0209867	0.298173	1.67806
ASGA0057427	13	43503109	0.0210155	0.350498	1.67746
MARC0011447	6	169496422	0.0210163	0.421096	1.67744
ASGA0104781	8	103610993	0.02102	0.23588	1.67737
ALGA0112134	18	7670066	0.0210572	0.339701	1.6766
ALGA0066975	12	53388944	0.0210599	0.182724	1.67654
ALGA0051846	9	19797096	0.021062	0.179402	1.6765
ALGA0069927	13	45758617	0.0210736	0.498339	1.67626
ASGA0097925	17	721390	0.0210737	0.147841	1.67626
ALGA0085850	15	74223043	0.0211549	0.190199	1.67459
ALGA0085853	15	74207778	0.0211549	0.190199	1.67459
ALGA0107874	3	65297580	0.0211944	0.376246	1.67378
MARC0015751	13	200576768	0.0212082	0.319767	1.6735
SIRI0001296	6	132627798	0.0212463	0.335548	1.67272
ALGA0120178	13	48655829	0.0212746	0.167774	1.67214
ALGA0034369	6	5400895	0.0213103	0.268272	1.67141
MARC0114189	14	41862687	0.0213392	0.477575	1.67082
ASGA0069883	15	76663020	0.0213467	0.377907	1.67067
ALGA0087047	15	119229777	0.0213471	0.291528	1.67066
ALGA0072817	13	169065540	0.0214135	0.319767	1.66931
MARC0002542	13	169076918	0.0214135	0.319767	1.66931
ASGA0089415	18	45855770	0.0214376	0.404485	1.66882
ALGA0119566	8	24112187	0.0214533	0.486711	1.66851
ALGA0089558	16	21263675	0.0214782	0.17691	1.668
ALGA0071163	13	80489071	0.0215031	0.168605	1.6675
ASGA0049454	11	5532122	0.0215282	0.32309	1.66699
ASGA0075766	17	21963523	0.0215576	0.260797	1.6664
MARC0062973	1	143919220	0.021567	0.297342	1.66621
ALGA0113999	2	114865216	0.0215916	0.468439	1.66571
MARC0109329	5	47927585	0.0216611	0.460133	1.66432
ASGA0106073	5	3815408	0.0216777	0.306478	1.66399
ASGA0098576	3	94340673	0.0217239	0.141196	1.66306
M1GA0014578	11	2307390	0.0217896	0.390365	1.66175
DIAS0004247	3	119951604	0.0217918	0.371262	1.66171
H3GA0047373	16	75657595	0.0218339	0.254983	1.66087
MARC0043512	3	5129774	0.0218362	0.377907	1.66082
ALGA0068367	13	14909949	0.0219217	0.104651	1.65913
ASGA0023262	4	126431841	0.0219357	0.458472	1.65885
MARC0068602	18	9194941	0.0219659	0.141196	1.65825
ALGA0026553	4	88255212	0.0219867	0.461794	1.65784
ALGA0123669	4	88300339	0.0219867	0.461794	1.65784
SIRI0000027	2	79916853	0.0219914	0.335548	1.65775
ALGA0064743	12	8619484	0.0220005	0.166944	1.65757
ALGA0121925	8	71097870	0.0220105	0.194352	1.65737
DIAS0001125	18	15230147	0.0220268	0.229236	1.65705
DRGA0003935	3	60960350	0.0220528	0.0830565	1.65654
ASGA0018957	4	20544821	0.0220652	0.318937	1.65629
H3GA0019235	6	164243909	0.0220669	0.332226	1.65626
ASGA0013982	3	27322976	0.0220878	0.181894	1.65585
ALGA0107997	9	20333394	0.0220939	0.175249	1.65573
ALGA0085547	15	55614688	0.0220954	0.346346	1.6557
MARC0038928	13	35772276	0.0221262	0.48505	1.65509
ASGA0029422	6	132018849	0.0221873	0.19103	1.6539
MARC0076100	1	57605744	0.0221928	0.401993	1.65379
MARC0031201	17	47194573	0.0221983	0.390365	1.65368
ALGA0078141	14	60135742	0.0222361	0.352159	1.65294
H3GA0031479	11	16533538	0.0222446	0.414452	1.65278
MARC0023160	1	77136348	0.0222771	0.101329	1.65214
ALGA0053250	9	56107130	0.0222776	0.258306	1.65213
DRGA0009381	9	56129030	0.0222776	0.258306	1.65213
H3GA0027497	9	56003111	0.0222776	0.258306	1.65213
MARC0092730	9	56180406	0.0222776	0.258306	1.65213
M1GA0007884	5	66721316	0.0223002	0.491694	1.65169
ASGA0095378	8	25181108	0.0223409	0.306478	1.6509
M1GA0010987	7	117749715	0.0223489	0.325581	1.65074
ASGA0069666	15	54828748	0.0223597	0.274917	1.65053
ALGA0124447	18	10909022	0.0224594	0.244186	1.6486
MARC0110695	13	18601551	0.0225874	0.483389	1.64613
ALGA0052184	9	26895909	0.022631	0.383721	1.6453
MARC0021459	4	11725069	0.0226373	0.357143	1.64518
DIAS0000315	7	57980920	0.0226499	0.227575	1.64493
ALGA0026541	4	88020857	0.0226792	0.449336	1.64437
MARC0016290	6	169185577	0.0226827	0.282392	1.64431
MARC0027740	3	12687171	0.0227152	0.156977	1.64368
MARC0004734	9	113310414	0.0227289	0.0930233	1.64342
ALGA0076039	14	20979961	0.0227347	0.226744	1.64331
ASGA0046785	10	16258422	0.0227529	0.133721	1.64296
H3GA0034522	12	43261063	0.0227877	0.0789037	1.6423
H3GA0031250	11	9046973	0.0228034	0.221761	1.642
ALGA0032911	5	73801838	0.022833	0.103821	1.64144
ALGA0082498	14	131127469	0.0228412	0.198505	1.64128
MARC0004771	1	10462399	0.0228755	0.363787	1.64063
M1GA0004970	3	130342086	0.0228933	0.257475	1.64029
H3GA0047519	16	78866669	0.0229087	0.359635	1.64
H3GA0009323	3	43199265	0.0229295	0.41196	1.63961
ALGA0113728	5	64920286	0.0229302	0.320598	1.63959
DIAS0004531	6	111417336	0.0229309	0.397841	1.63958
MARC0070532	6	111398492	0.0229309	0.397841	1.63958
ALGA0111328	3	59214367	0.0230126	0.371262	1.63803
ALGA0055189	9	124913515	0.0230453	0.112957	1.63742
ASGA0029231	6	113437869	0.0230511	0.33804	1.63731
MARC0011778	5	48017262	0.0230671	0.460963	1.63701
ASGA0046792	10	16362912	0.0231098	0.318937	1.6362
MARC0091508	15	44807976	0.0232087	0.0772425	1.63435
ALGA0113512	1	271192849	0.0232304	0.48505	1.63394
MARC0017535	12	55856415	0.023285	0.247508	1.63292
DIAS0000407	12	22592702	0.0233158	0.241694	1.63235
ALGA0088884	16	6544502	0.0233661	0.0714286	1.63141
H3GA0021493	7	47307548	0.023389	0.171096	1.63099
ALGA0070187	13	52460319	0.023394	0.0805648	1.63089
H3GA0036462	13	51627527	0.023394	0.0805648	1.63089
INRA0005875	1	207937713	0.0233965	0.0971761	1.63085
SIRI0001229	4	87522502	0.0234002	0.435216	1.63078
ASGA0098850	9	13430416	0.0234035	0.288206	1.63072
ASGA0007271	1	259629922	0.0234046	0.076412	1.6307
DRGA0009218	9	20091352	0.0234422	0.186877	1.63
ALGA0032075	5	58678693	0.0234859	0.20598	1.62919
H3GA0053939	3	18539085	0.0235046	0.0564784	1.62885
ASGA0014295	3	43167191	0.0235365	0.412791	1.62826
MARC0093093	4	94139347	0.0235404	0.452658	1.62819
ASGA0074238	16	71479695	0.0236205	0.390365	1.62671
ASGA0014918	3	62428232	0.0236604	0.206811	1.62598
ALGA0016219	2	134635088	0.023675	0.373754	1.62571
ASGA0057650	13	53163357	0.0236794	0.231728	1.62563
MARC0023568	4	87360243	0.0237189	0.450997	1.6249
H3GA0053123	15	58862406	0.0237209	0.251661	1.62487
H3GA0055859	5	65172514	0.0237783	0.230897	1.62382
ASGA0042644	9	40522780	0.0238059	0.406146	1.62331
ALGA0052384	9	34617983	0.0238132	0.472591	1.62318
ALGA0104452	5	77541676	0.0238224	0.421096	1.62302
ALGA0069685	13	37960811	0.0238358	0.471761	1.62277
ALGA0063591	11	70493366	0.0238528	0.167774	1.62246
ALGA0086782	15	112005831	0.023886	0.0523256	1.62186
DRGA0015407	15	111983184	0.023886	0.0523256	1.62186
ALGA0053090	9	51867403	0.0238876	0.22093	1.62183
ALGA0059100	10	47515492	0.0238904	0.215947	1.62178
M1GA0002584	2	9787054	0.0238908	0.250831	1.62177
DIAS0004592	5	61844550	0.0239182	0.261628	1.62127
ASGA0101167	6	125298382	0.0239294	0.490033	1.62107
MARC0061186	10	56487780	0.023957	0.460963	1.62057
CASI0009976	13	49188011	0.0239762	0.172757	1.62022
MARC0089894	13	48974417	0.0239762	0.172757	1.62022
ALGA0098764	18	50914479	0.023993	0.339701	1.61992
ALGA0092880	17	5190996	0.0239977	0.496678	1.61983
ALGA0039905	7	26680523	0.024045	0.0631229	1.61898
ALGA0091438	16	67632372	0.0240639	0.227575	1.61863
ALGA0105397	5	65066558	0.0240694	0.234219	1.61854
ASGA0074268	16	71943455	0.0240716	0.332226	1.6185
ALGA0013086	2	37795668	0.0240792	0.0971761	1.61836
MARC0110810	13	20727399	0.0240799	0.368771	1.61834
ASGA0094412	9	9031083	0.0241003	0.41196	1.61798
ASGA0030372	6	167886218	0.0241263	0.427741	1.61751
CASI0006502	8	114721316	0.0241308	0.479236	1.61743
MARC0016887	17	22870401	0.0241407	0.0813953	1.61725
ALGA0031872	5	46715380	0.0241787	0.230897	1.61657
ALGA0113578	18	47239847	0.0241961	0.266611	1.61625
ASGA0081973	3	3313776	0.0242094	0.255814	1.61602
H3GA0016037	5	20040764	0.0242433	0.126246	1.61541
ALGA0109183	3	12644384	0.0242495	0.145349	1.6153
MARC0080493	5	90118573	0.024258	0.17608	1.61515
H3GA0013288	4	86116932	0.0242632	0.479236	1.61505
ASGA0053111	12	10862797	0.0242661	0.120432	1.615
ALGA0117882	16	67898417	0.0242687	0.490033	1.61495
ASGA0058296	13	80292747	0.024285	0.200997	1.61466
MARC0009333	15	121364252	0.0242864	0.203488	1.61464
ASGA0038170	8	20972203	0.0243237	0.442691	1.61397
ALGA0031436	5	27500681	0.0243734	0.134551	1.61308
ALGA0033127	5	79513170	0.0244005	0.195183	1.6126
MARC0022283	16	30961860	0.0244235	0.320598	1.61219
ALGA0103023	12	57959368	0.0244296	0.431063	1.61208
H3GA0018914	6	139928847	0.0244503	0.299003	1.61172
ALGA0006451	1	150363749	0.024485	0.164452	1.6111
ASGA0068589	15	1860211	0.02451	0.184385	1.61066
ASGA0091213	9	137096400	0.0245356	0.19103	1.6102
ASGA0042018	9	19707326	0.0245414	0.2201	1.6101
M1GA0022034	17	39786708	0.0245897	0.475914	1.60925
DRGA0004246	3	117086029	0.0245979	0.0548173	1.6091
ASGA0043200	9	55161505	0.0246231	0.348007	1.60866
DRGA0006693	6	111733706	0.0246396	0.376246	1.60837
ASGA0023685	5	3758060	0.024668	0.450166	1.60787
MARC0103593	5	3740665	0.024668	0.450166	1.60787
INRA0045050	14	77399991	0.0246702	0.166113	1.60783
ASGA0007214	1	258131973	0.024726	0.376246	1.60685
ALGA0068988	13	24499189	0.0247281	0.0805648	1.60681
ALGA0096931	18	8587608	0.0247665	0.436047	1.60614
ALGA0070164	13	52141391	0.024773	0.122924	1.60602
ALGA0070171	13	52273524	0.024773	0.122924	1.60602
ALGA0019537	3	64904808	0.024782	0.0548173	1.60586
ALGA0019553	3	65191804	0.024782	0.0548173	1.60586
DRGA0003986	3	65464686	0.024782	0.0548173	1.60586
MARC0030891	3	65732950	0.024782	0.0548173	1.60586
ALGA0110747	8	109317301	0.0247885	0.453488	1.60575
SIRI0001027	15	48228180	0.024808	0.265781	1.60541
ALGA0069000	13	24723178	0.0248375	0.428571	1.60489
ASGA0072134	16	6245490	0.0248473	0.157807	1.60472
H3GA0027004	9	38965794	0.0248477	0.402824	1.60471
H3GA0006290	2	21886916	0.0248835	0.265781	1.60409
H3GA0054882	11	22924249	0.0248936	0.299834	1.60391
UMB10000052	15	134045658	0.0249001	0.0971761	1.6038
MARC0009897	13	83733886	0.024958	0.158638	1.60279
ALGA0123808	6	136021851	0.0249823	0.254153	1.60237
ALGA0113190	6	96078027	0.0249993	0.303987	1.60207
ALGA0117588	6	96078493	0.0249993	0.303987	1.60207
ASGA0100474	16	20612628	0.0251465	0.377907	1.59952
H3GA0015541	5	11103207	0.0251953	0.189369	1.59868
ALGA0037681	6	165115253	0.0252171	0.29402	1.59831
MARC0005360	9	54247250	0.0252327	0.229236	1.59804
MARC0065740	1	57399350	0.0252337	0.378738	1.59802
H3GA0052708	1	237132096	0.0252417	0.238372	1.59788
ASGA0040066	8	129784768	0.0252487	0.195183	1.59776
ASGA0021869	4	108099266	0.0252511	0.0506645	1.59772
ASGA0020745	4	89242132	0.0252596	0.165282	1.59757
ALGA0060869	11	12021565	0.0252866	0.203488	1.59711
ALGA0107852	12	59031190	0.0253055	0.479236	1.59679
H3GA0029711	10	26091506	0.0253694	0.387874	1.59569
ALGA0059080	10	47453027	0.025387	0.224252	1.59539
ALGA0093770	17	21990952	0.0253902	0.164452	1.59533
DRGA0003926	3	60662727	0.025413	0.0855482	1.59494
M1GA0019802	14	138058111	0.0254269	0.445183	1.59471
ASGA0058742	13	119917053	0.0254355	0.0490033	1.59456
M1GA0000759	1	12122844	0.0254703	0.312292	1.59397
ASGA0057747	13	54723824	0.0255152	0.425249	1.5932
ALGA0096160	17	56279135	0.0255413	0.172757	1.59276
ALGA0063609	11	70551880	0.0256197	0.156977	1.59143
ASGA0091572	17	44744368	0.0256236	0.493355	1.59136
H3GA0054084	15	31862002	0.025644	0.0689369	1.59101
ASGA0105620	1	271207043	0.0256798	0.448505	1.59041
ASGA0058293	13	80188833	0.0256904	0.200166	1.59023
H3GA0036938	13	80135084	0.0256904	0.200166	1.59023
DRGA0005080	4	107415236	0.0257074	0.400332	1.58994
MARC0012321	4	77503038	0.0257124	0.437708	1.58986
ASGA0037601	8	8243020	0.025746	0.27907	1.58929
DIAS0001331	3	59145327	0.0257877	0.392027	1.58859
MARC0043798	18	14036122	0.0258938	0.293189	1.5868
ASGA0005675	1	209174516	0.0259	0.112126	1.5867
ALGA0115669	10	1187360	0.0259173	0.244186	1.58641
ASGA0029597	6	138595653	0.0259636	0.392027	1.58564
INRA0003832	1	112643877	0.026003	0.420266	1.58498
DRGA0017675	6	36224467	0.0260116	0.335548	1.58483
DRGA0004125	3	103092301	0.0260167	0.416944	1.58475
M1GA0017364	13	5650800	0.0260807	0.420266	1.58368
ASGA0032120	7	25258968	0.0260895	0.309801	1.58353
ALGA0109679	16	23024177	0.0261283	0.269934	1.58289
ASGA0086557	16	23031162	0.0261283	0.269934	1.58289
MARC0022997	13	16894692	0.0261422	0.144518	1.58266
MARC0052739	13	16892960	0.0261422	0.144518	1.58266
ALGA0026452	4	87026192	0.0261971	0.413621	1.58175
ASGA0048074	10	46454627	0.0262017	0.121262	1.58167
ASGA0043571	9	64008471	0.0262128	0.4701	1.58149
H3GA0048148	17	24668414	0.0262179	0.498339	1.5814
H3GA0020450	7	23956475	0.0262281	0.420266	1.58123
ASGA0067246	14	131567501	0.02623	0.124585	1.5812
ALGA0101529	6	36610970	0.0262304	0.390365	1.5812
ASGA0049439	11	5336657	0.0262645	0.428571	1.58063
ALGA0067709	13	6211138	0.0262976	0.378738	1.58008
ASGA0083055	3	26817367	0.0263424	0.293189	1.57934
M1GA0024168	8	120792280	0.026359	0.0639535	1.57907
ALGA0026478	4	87339482	0.026369	0.431894	1.57891
DRGA0012442	13	55020656	0.0264042	0.357143	1.57833
H3GA0016438	5	60597440	0.0264221	0.0946844	1.57803
MARC0009102	13	48748082	0.0264238	0.173588	1.57801
ALGA0094162	17	28608158	0.0265035	0.403654	1.5767
MARC0030544	5	59400351	0.0265459	0.295681	1.576
ASGA0082050	1	271211666	0.0265468	0.446013	1.57599
MARC0090486	9	25654241	0.0265482	0.397841	1.57597
ALGA0115403	3	12076534	0.0265497	0.2201	1.57594
ALGA0107732	10	17002018	0.0265546	0.207641	1.57586
ALGA0067647	13	5691624	0.0265569	0.362957	1.57582
ALGA0016232	2	134810478	0.0265597	0.374585	1.57578
ALGA0016231	2	134792962	0.0266114	0.375415	1.57493
H3GA0007812	2	134768875	0.0266114	0.375415	1.57493
ALGA0060411	11	4700045	0.0266166	0.194352	1.57485
ALGA0118605	13	49156604	0.026631	0.0813953	1.57461
ASGA0102143	16	14067901	0.0266568	0.17691	1.57419
H3GA0053092	18	19109295	0.0266591	0.343854	1.57415
H3GA0053093	18	19109315	0.0266591	0.343854	1.57415
ALGA0106517	16	72831317	0.0266785	0.481728	1.57384
ALGA0093905	17	24527794	0.0267244	0.380399	1.57309
INRA0026923	7	84035626	0.0267596	0.19186	1.57252
ALGA0026028	4	75364819	0.0268079	0.477575	1.57174
M1GA0020782	15	137509139	0.026827	0.0863787	1.57143
M1GA0018773	14	60580984	0.0268349	0.289037	1.5713
MARC0025497	1	146535834	0.0268395	0.463455	1.57123
ALGA0027657	4	104692862	0.026858	0.222591	1.57093
ALGA0072572	13	157491222	0.0268691	0.153654	1.57075
ALGA0073752	13	198486056	0.0268784	0.163621	1.5706
H3GA0022479	7	92044121	0.0269557	0.164452	1.56935
ALGA0050457	9	2210850	0.0269782	0.200997	1.56899
ALGA0115631	9	129172751	0.0269937	0.199336	1.56874
ASGA0054868	12	48066819	0.0270042	0.136213	1.56857
ALGA0122079	9	6484547	0.0270088	0.196013	1.5685
ALGA0004829	1	88107334	0.0270295	0.29402	1.56816
CASI0006869	2	131409988	0.0270626	0.215116	1.56763
ASGA0060105	13	202468086	0.0270736	0.213455	1.56745
MARC0007516	18	8567714	0.0270744	0.313953	1.56744
DRGA0016604	17	18070486	0.0270813	0.357973	1.56733
ALGA0056504	10	3778784	0.0271154	0.353821	1.56678
ALGA0067596	13	5229389	0.0271507	0.400332	1.56622
ALGA0120691	15	30567806	0.0271774	0.0697674	1.56579
ASGA0021413	4	100785375	0.0272421	0.290698	1.56476
ASGA0023208	4	126099518	0.0272992	0.147841	1.56385
ALGA0025337	4	59724663	0.0273549	0.0971761	1.56297
ALGA0036742	6	132005399	0.0273577	0.166944	1.56292
MARC0060353	15	47939786	0.0273717	0.29485	1.5627
ASGA0042518	9	34686686	0.0273756	0.495847	1.56264
ALGA0069514	13	34327221	0.0273774	0.142857	1.56261
MARC0109265	4	108627108	0.0274075	0.496678	1.56213
ASGA0030885	7	6309733	0.0274139	0.448505	1.56203
MARC0015398	12	4224484	0.0274751	0.475083	1.56106
ALGA0066475	12	41546479	0.0275049	0.431894	1.56059
ALGA0031107	5	19879099	0.0275062	0.0963455	1.56057
ALGA0052402	9	35068766	0.0275112	0.461794	1.56049
DBUN0001582	17	59953624	0.0275232	0.421096	1.5603
ALGA0120101	13	178817874	0.0275505	0.0556478	1.55987
MARC0035503	1	273960902	0.0276143	0.0598007	1.55887
H3GA0027388	9	52063973	0.0276339	0.23588	1.55856
H3GA0016838	5	72977567	0.0276471	0.431063	1.55835
ALGA0032158	5	59383772	0.0276543	0.289867	1.55824
ASGA0013988	3	27369835	0.0277699	0.396179	1.55643
DBWU0000430	3	10716489	0.0277863	0.347176	1.55617
ASGA0095169	15	109008379	0.0278801	0.343023	1.55471
DRGA0002014	1	223678835	0.0278838	0.0672757	1.55465
ALGA0106894	3	113743381	0.0280028	0.499169	1.5528
ASGA0091409	18	7742000	0.0280188	0.257475	1.55255
ASGA0105592	18	7734440	0.0280188	0.257475	1.55255
H3GA0050438	18	16395906	0.0280355	0.318106	1.55229
DRGA0011720	12	32830735	0.0280747	0.497508	1.55168
ALGA0015314	2	117698483	0.028078	0.273256	1.55163
ALGA0122225	13	80620817	0.0280843	0.083887	1.55154
ALGA0020658	3	106463889	0.0281367	0.185216	1.55073
INRA0015404	4	86625644	0.0281392	0.363787	1.55069
ASGA0060118	13	202593820	0.0281422	0.33887	1.55064
ASGA0092311	9	61133228	0.0281464	0.468439	1.55058
H3GA0054835	9	61157095	0.0281464	0.468439	1.55058
MARC0098113	9	61147195	0.0281464	0.468439	1.55058
ALGA0091889	16	72868185	0.0281539	0.492525	1.55046
MARC0077445	13	164213113	0.0281545	0.360465	1.55045
ALGA0122980	1	251112241	0.0281785	0.431894	1.55008
ALGA0103518	18	7590964	0.0281808	0.296512	1.55005
ALGA0105013	1	262938966	0.0281964	0.157807	1.54981
ALGA0108168	9	33523893	0.0282011	0.089701	1.54973
MARC0012695	14	133682997	0.0282191	0.489203	1.54946
MARC0061210	17	11383256	0.0282755	0.240033	1.54859
ALGA0081290	14	116090720	0.0283141	0.0755814	1.548
MARC0105315	6	115015638	0.0283449	0.428571	1.54752
ALGA0085987	15	77178701	0.0283511	0.467608	1.54743
MARC0021796	15	77070266	0.0283511	0.467608	1.54743
MARC0000263	3	27236392	0.028358	0.447674	1.54732
MARC0049291	13	204480820	0.0283779	0.177741	1.54702
MARC0082363	6	141881465	0.028406	0.469269	1.54659
ALGA0058399	10	34265416	0.0284231	0.186877	1.54633
ALGA0091928	16	73387229	0.0284541	0.484219	1.54585
ALGA0111372	6	133613074	0.0284659	0.185216	1.54568
H3GA0019331	6	167832814	0.0284697	0.0598007	1.54562
INRA0020835	5	101989300	0.0284729	0.215947	1.54557
ALGA0004819	1	87685694	0.0284925	0.293189	1.54527
ALGA0088490	16	1006687	0.028494	0.134551	1.54525
DIAS0000987	18	22968771	0.0285041	0.422757	1.54509
ALGA0012873	2	29900835	0.028524	0.495017	1.54479
ASGA0008705	2	6884144	0.02854	0.337209	1.54455
ALGA0015504	2	120581732	0.0285652	0.146179	1.54416
ALGA0032106	5	58906255	0.0285905	0.23588	1.54378
ASGA0020634	4	86728309	0.0286027	0.325581	1.54359
ASGA0102632	1	150050926	0.0286121	0.499169	1.54345
ALGA0058068	10	28438616	0.0286143	0.202658	1.54342
MARC0051503	4	88050580	0.0286187	0.421927	1.54335
ALGA0001557	1	19330798	0.0286682	0.427741	1.5426
H3GA0052810	5	27631915	0.0287647	0.136213	1.54114
ASGA0010766	2	87596607	0.0287849	0.457641	1.54084
ASGA0010767	2	87610569	0.0287849	0.457641	1.54084
H3GA0016762	5	69216026	0.0288097	0.125415	1.54046
ASGA0053070	12	9980493	0.0288162	0.350498	1.54036
MARC0043760	7	115679840	0.0288179	0.200997	1.54034
ASGA0096487	10	59621226	0.0288344	0.335548	1.54009
ALGA0026911	4	94024286	0.0288561	0.45515	1.53976
H3GA0013547	4	93995451	0.0288561	0.45515	1.53976
H3GA0016298	5	47630269	0.0288615	0.480897	1.53968
ALGA0097766	18	29393172	0.0288709	0.440199	1.53954
ASGA0042515	9	34580839	0.0288924	0.461794	1.53922
ALGA0015640	2	123535433	0.028893	0.0880399	1.53921
ALGA0021082	3	113031604	0.0289272	0.167774	1.53869
ALGA0072850	13	172910846	0.0289347	0.388704	1.53858
H3GA0047121	16	71558547	0.0289631	0.352159	1.53816
H3GA0037247	13	125481277	0.0290198	0.324751	1.53731
H3GA0037248	13	125534751	0.0290198	0.324751	1.53731
MARC0045469	13	125452377	0.0290198	0.324751	1.53731
ALGA0060635	11	8525396	0.0290332	0.121262	1.5371
MARC0003898	12	41253879	0.0290339	0.269934	1.53709
ALGA0058421	10	34880614	0.0290515	0.198505	1.53683
ALGA0092167	16	75637681	0.0290699	0.230897	1.53656
MARC0061118	13	127454931	0.0290738	0.137043	1.5365
MARC0097650	14	133647489	0.0290941	0.495017	1.5362
ASGA0049073	10	67191385	0.0291498	0.271595	1.53536
ALGA0097157	18	14785771	0.0291575	0.260797	1.53525
ALGA0093288	17	12101104	0.0292061	0.431063	1.53453
ASGA0014862	3	59504883	0.0292075	0.38289	1.53451
UMB10000086	3	59417014	0.0292075	0.38289	1.53451
MARC0085666	10	68699589	0.0292308	0.197674	1.53416
ASGA0098692	10	56259450	0.0292439	0.399502	1.53397
H3GA0048669	17	33593878	0.0292585	0.39701	1.53375
ALGA0006619	1	160247234	0.0292812	0.151993	1.53341
ASGA0036487	7	115550783	0.0292836	0.122093	1.53338
MARC0083986	3	117377194	0.0293246	0.0531561	1.53277
DRGA0006044	5	75164606	0.029333	0.120432	1.53264
ASGA0006878	1	254550619	0.0293336	0.106312	1.53263
ALGA0072835	13	171655758	0.0293372	0.362957	1.53258
MARC0094494	10	67131985	0.0293528	0.372093	1.53235
ALGA0063654	11	70790481	0.0294267	0.193522	1.53126
MARC0071794	4	87635764	0.02945	0.41196	1.53091
ASGA0003100	1	58469842	0.0294527	0.493355	1.53087
H3GA0026891	9	26925928	0.0294571	0.490864	1.53081
ALGA0062901	11	62599582	0.0294862	0.469269	1.53038
ASGA0058810	13	128643239	0.0294991	0.194352	1.53019
CASI0000147	1	231940648	0.0295202	0.0639535	1.52988
ASGA0020629	4	86424217	0.0295365	0.357143	1.52964
ASGA0090851	9	55146078	0.0295726	0.118771	1.52911
ALGA0122702	13	136265240	0.029585	0.183555	1.52893
INRA0045347	14	84495128	0.0296143	0.351329	1.5285
ASGA0090998	17	11696480	0.0296402	0.142857	1.52812
ASGA0104986	8	129311140	0.0296835	0.230066	1.52748
INRA0004984	1	161610871	0.0297193	0.172757	1.52696
ASGA0096104	1	255204380	0.0297313	0.225914	1.52679
ASGA0003560	1	77431410	0.0297348	0.358804	1.52674
H3GA0023298	7	116036822	0.0297451	0.261628	1.52658
ALGA0031727	5	36115442	0.0297534	0.357143	1.52646
ALGA0123085	12	18043065	0.0297544	0.261628	1.52645
M1GA0008007	5	70222706	0.0297635	0.204319	1.52632
ASGA0084749	18	6866751	0.0297869	0.188538	1.52597
ALGA0110057	3	127557899	0.0297923	0.263289	1.5259
ALGA0052406	9	35181612	0.0298092	0.471761	1.52565
ASGA0042539	9	35438101	0.0298092	0.471761	1.52565
MARC0048735	9	35305823	0.0298092	0.471761	1.52565
MARC0051875	9	35159355	0.0298092	0.471761	1.52565
DRGA0013705	14	20249695	0.0298144	0.164452	1.52557
INRA0027828	7	102031356	0.0298575	0.41196	1.52495
ALGA0086091	15	79782721	0.0298676	0.397841	1.5248
INRA0049698	15	79832905	0.0298676	0.397841	1.5248
ASGA0090790	13	144269904	0.0298743	0.369601	1.5247
H3GA0036617	13	59624633	0.0299081	0.453488	1.52421
ALGA0006405	1	148576579	0.0299153	0.0681063	1.52411
ASGA0004881	1	148527478	0.0299153	0.0681063	1.52411
INRA0004652	1	148511329	0.0299153	0.0681063	1.52411
INRA0004665	1	148725485	0.0299153	0.0681063	1.52411
MARC0069989	3	128595844	0.0299182	0.0830565	1.52406
ALGA0026439	4	86603616	0.0299443	0.48588	1.52369
MARC0083707	5	46195597	0.0299605	0.4701	1.52345
ALGA0031790	5	38960519	0.0299643	0.497508	1.5234
ALGA0086434	15	94888836	0.0299832	0.123754	1.52312
ASGA0070180	15	94923471	0.0299832	0.123754	1.52312
ASGA0092679	15	94693486	0.0299832	0.123754	1.52312
ASGA0092739	15	94737785	0.0299832	0.123754	1.52312
H3GA0044730	15	94967310	0.0299832	0.123754	1.52312
H3GA0044732	15	95062143	0.0299832	0.123754	1.52312
M1GA0026727	15	94765099	0.0299832	0.123754	1.52312
ALGA0029096	4	122620318	0.0299918	0.362126	1.523
DIAS0004299	17	884654	0.0299927	0.134551	1.52298
MARC0016154	17	832134	0.0299927	0.134551	1.52298
ASGA0077427	17	50028437	0.0299932	0.318106	1.52298
DIAS0000614	13	169821142	0.0300075	0.469269	1.52277
ASGA0015291	3	91426823	0.0300126	0.0564784	1.5227
ALGA0041189	7	42930616	0.030068	0.227575	1.52189
H3GA0046303	16	23691748	0.0300859	0.211794	1.52164
H3GA0047746	17	8590241	0.0301008	0.051495	1.52142
ALGA0015717	2	126562142	0.030114	0.244186	1.52123
ALGA0019574	3	66488639	0.0301654	0.415282	1.52049
MARC0030657	1	112210717	0.0301943	0.44103	1.52007
ASGA0066292	14	116159397	0.0302476	0.076412	1.51931
MARC0065282	5	98500019	0.0302911	0.0672757	1.51868
ALGA0002999	1	44594822	0.030294	0.230066	1.51864
ALGA0117897	10	16872379	0.0302969	0.126246	1.5186
ALGA0014711	2	103350665	0.0303294	0.479236	1.51814
ALGA0036355	6	111476238	0.0303358	0.457641	1.51804
ALGA0006445	1	150089383	0.0303482	0.475083	1.51787
MARC0042613	8	138656588	0.0304465	0.491694	1.51646
H3GA0044856	15	112074534	0.0304785	0.0631229	1.51601
ALGA0052257	9	28505100	0.0304831	0.417774	1.51594
MARC0015968	5	64790142	0.0304889	0.326412	1.51586
ASGA0050805	11	46560279	0.0304904	0.417774	1.51584
ASGA0023049	4	125108186	0.0304916	0.418605	1.51582
ALGA0061457	11	23795629	0.0304977	0.0797342	1.51573
ALGA0109725	2	9965882	0.0305155	0.436877	1.51548
DRGA0006040	5	74491870	0.0305323	0.192691	1.51524
ASGA0057430	13	43572334	0.0305602	0.480066	1.51484
INRA0061113	15	135365862	0.0305718	0.332226	1.51468
ALGA0077857	14	57154038	0.0306058	0.483389	1.5142
ALGA0086047	15	78700696	0.0306289	0.469269	1.51387
ALGA0111019	15	78592461	0.0306289	0.469269	1.51387
ASGA0069949	15	78725767	0.0306289	0.469269	1.51387
ALGA0013662	2	45905452	0.0306453	0.388704	1.51364
ASGA0036179	7	111479240	0.0306552	0.335548	1.5135
ALGA0008973	1	247748891	0.0306815	0.497508	1.51312
ALGA0069344	13	29234196	0.0306889	0.278239	1.51302
ALGA0085996	15	77440817	0.0306936	0.468439	1.51295
ASGA0059064	13	144189510	0.0306961	0.378738	1.51292
ALGA0036838	6	135367645	0.0307016	0.47093	1.51284
ASGA0095665	5	83239525	0.030703	0.430233	1.51282
DIAS0000956	17	47739685	0.0307191	0.290698	1.51259
ALGA0028927	4	120846913	0.0307285	0.211794	1.51246
ALGA0107332	1	141588391	0.0307621	0.445183	1.51198
ASGA0100961	1	141559971	0.0307621	0.445183	1.51198
MARC0001235	1	141597090	0.0307621	0.445183	1.51198
H3GA0020186	7	19228484	0.0308133	0.448505	1.51126
ALGA0118442	1	274093226	0.0308373	0.342193	1.51092
ALGA0047444	8	32513109	0.0308778	0.274917	1.51035
ASGA0083657	4	74892624	0.0309067	0.498339	1.50995
INRA0040952	13	125068254	0.030921	0.0556478	1.50975
INRA0040956	13	125252961	0.030921	0.0556478	1.50975
MARC0098587	13	124782528	0.030921	0.0556478	1.50975
MARC0017939	6	165061683	0.0309252	0.120432	1.50969
ALGA0086093	15	79798437	0.0309311	0.39701	1.5096
MARC0010129	3	37009165	0.030932	0.299003	1.50959
MARC0065530	3	37005774	0.030932	0.299003	1.50959
ALGA0103393	6	98040062	0.0309593	0.355482	1.50921
MARC0011750	6	114857750	0.0309671	0.444352	1.5091
ALGA0082666	14	133031789	0.0309747	0.122093	1.50899
ALGA0032166	5	59434476	0.0309828	0.354651	1.50888
ALGA0026438	4	86481554	0.0309859	0.361296	1.50884
ASGA0078828	18	9360067	0.0310076	0.13206	1.50853
ASGA0019336	4	35029394	0.0310546	0.076412	1.50787
INRA0013672	4	35011884	0.0310546	0.076412	1.50787
ASGA0004994	1	160223900	0.031067	0.154485	1.5077
MARC0001766	12	18033035	0.0310883	0.425249	1.5074
MARC0096193	1	235789242	0.0310993	0.329734	1.50725
ASGA0072106	16	6167081	0.031232	0.293189	1.5054
ASGA0089420	13	50766351	0.0312408	0.154485	1.50528
MARC0032910	10	36392881	0.0312523	0.434385	1.50512
CASI0005931	10	34852808	0.0312708	0.200997	1.50486
ASGA0011309	2	114595202	0.0312798	0.440199	1.50474
ALGA0093763	17	21925210	0.0312944	0.368771	1.50453
MARC0012645	14	19054993	0.0313016	0.377907	1.50443
MARC0059442	2	102007280	0.0313067	0.142027	1.50436
ALGA0072834	13	170039597	0.0313326	0.186047	1.504
H3GA0044725	15	94377163	0.0313479	0.228405	1.50379
INRA0049219	15	44192001	0.0313579	0.399502	1.50365
ALGA0010388	1	264499887	0.0313639	0.33804	1.50357
ALGA0085946	15	76489992	0.0313707	0.416944	1.50348
ASGA0005021	1	161657225	0.0313732	0.225914	1.50344
ALGA0070362	13	54676398	0.0313804	0.33887	1.50334
ASGA0099677	13	48858879	0.0313898	0.224252	1.50321
ALGA0036036	6	94742666	0.0314091	0.354651	1.50294
ALGA0023293	4	12954417	0.0314272	0.163621	1.50269
ASGA0053456	12	16031073	0.0314469	0.26495	1.50242
MARC0055958	9	57275293	0.0314892	0.0622924	1.50184
ASGA0059007	13	138358107	0.0315546	0.434385	1.50094
ALGA0011778	2	9898214	0.0316149	0.116279	1.50011
MARC0082011	18	22687478	0.0316321	0.293189	1.49987
ALGA0025247	4	57083598	0.0316528	0.456811	1.49959
ALGA0109424	10	46700018	0.0316852	0.449336	1.49914
ASGA0092209	10	46696849	0.0316852	0.449336	1.49914
MARC0010563	5	4563299	0.0316856	0.274086	1.49914
DIAS0002207	8	102415800	0.0317042	0.112957	1.49888
ALGA0116490	2	24283744	0.0317146	0.314784	1.49874
ALGA0105455	13	53476210	0.0317252	0.0813953	1.4986
ALGA0110496	13	53439644	0.0317252	0.0813953	1.4986
ASGA0031485	7	15829958	0.0317274	0.0647841	1.49857
H3GA0022589	7	93900790	0.0317697	0.240864	1.49799
ALGA0077832	14	56705692	0.0318017	0.240864	1.49755
ASGA0063586	14	56454547	0.0318017	0.240864	1.49755
H3GA0038142	13	204931732	0.0318578	0.477575	1.49678
ALGA0070045	13	49758810	0.0318612	0.0722591	1.49674
ALGA0070071	13	50232512	0.0318612	0.0722591	1.49674
ALGA0070080	13	50353705	0.0318612	0.0722591	1.49674
ALGA0070081	13	50375603	0.0318612	0.0722591	1.49674
DIAS0001273	13	50452947	0.0318612	0.0722591	1.49674
ALGA0003751	1	58422166	0.0318659	0.480897	1.49667
ASGA0003102	1	58611902	0.0318659	0.480897	1.49667
ALGA0117224	18	8703155	0.0318815	0.326412	1.49646
ALGA0123893	8	109161780	0.031921	0.0739203	1.49592
MARC0017351	1	238735705	0.0319278	0.280731	1.49583
ASGA0096690	12	55721503	0.0319332	0.442691	1.49576
H3GA0002540	1	110311245	0.0319427	0.48505	1.49563
ASGA0033252	7	40696484	0.0319596	0.333056	1.4954
MARC0013057	13	129318292	0.0319669	0.193522	1.4953
ASGA0090265	8	130009783	0.0319865	0.36711	1.49503
MARC0023796	8	82319555	0.0320001	0.20598	1.49485
MARC0006286	8	19703347	0.0320416	0.477575	1.49429
INRA0014221	4	57057381	0.0320426	0.149502	1.49427
DRGA0009210	9	19882404	0.0320632	0.172757	1.49399
MARC0047129	3	26742484	0.03208	0.389535	1.49377
ASGA0069910	15	77529731	0.0320807	0.469269	1.49376
ASGA0069921	15	78065827	0.0320807	0.469269	1.49376
M1GA0020334	15	78190260	0.0320807	0.469269	1.49376
MARC0083424	13	205987622	0.0320935	0.267442	1.49358
H3GA0005630	2	5069573	0.0321326	0.124585	1.49305
M1GA0002246	2	4365346	0.0322141	0.145349	1.49195
H3GA0003201	1	165732651	0.0322174	0.44103	1.49191
H3GA0036546	13	54067749	0.0322303	0.281561	1.49174
ALGA0109528	2	23597999	0.0322381	0.332226	1.49163
ALGA0113630	12	25753915	0.0323067	0.170266	1.49071
ALGA0121951	12	53407782	0.0323343	0.175249	1.49034
MARC0012608	13	166843728	0.0323366	0.328073	1.49031
ALGA0062850	11	62177483	0.0323856	0.291528	1.48965
ASGA0050477	11	25390067	0.0324246	0.41196	1.48913
ALGA0035775	6	84679604	0.0324356	0.0622924	1.48898
MARC0003827	6	84654796	0.0324356	0.0622924	1.48898
M1GA0025742	12	21093404	0.0324451	0.41196	1.48885
INRA0028453	7	113198298	0.0324595	0.155316	1.48866
MARC0012672	17	55012137	0.0324619	0.190199	1.48863
ALGA0112883	18	9618723	0.0324754	0.32309	1.48845
ALGA0025988	4	74880676	0.0324763	0.499169	1.48843
H3GA0013062	4	74916258	0.0324763	0.499169	1.48843
ASGA0082934	12	6545625	0.0324995	0.488372	1.48812
MARC0062238	13	154269861	0.0325239	0.209302	1.4878
ASGA0042652	9	40637933	0.0325293	0.283223	1.48773
INRA0040883	13	115217970	0.0325972	0.0556478	1.48682
ALGA0042916	7	81626364	0.0326462	0.29485	1.48617
ASGA0106289	13	27845811	0.0326658	0.0847176	1.48591
M1GA0001919	1	271944489	0.0326757	0.240033	1.48577
M1GA0008168	5	101433702	0.0326862	0.296512	1.48564
ASGA0103153	5	57149099	0.0327197	0.313123	1.48519
ALGA0085893	15	75245535	0.0327289	0.0855482	1.48507
ALGA0069875	13	43422686	0.0327366	0.463455	1.48497
ASGA0050284	11	22859660	0.0327593	0.391196	1.48467
H3GA0025242	8	102057440	0.0327697	0.0946844	1.48453
ALGA0095059	17	40598754	0.0327769	0.30814	1.48443
MARC0031299	5	48688425	0.0327914	0.372093	1.48424
INRA0040190	13	51035222	0.0327935	0.0747508	1.48421
H3GA0026854	9	26349127	0.0328103	0.352159	1.48399
ALGA0107931	6	150325310	0.0328184	0.221761	1.48388
INRA0031566	9	34537626	0.0328716	0.433555	1.48318
INRA0053116	17	23066968	0.0329423	0.0938538	1.48225
MARC0038752	17	22808259	0.0329423	0.0938538	1.48225
ASGA0105680	16	72248286	0.0329754	0.36711	1.48181
ASGA0082187	8	134391520	0.0329844	0.101329	1.48169
MARC0075340	14	82824302	0.0330225	0.30814	1.48119
MARC0089438	1	11012474	0.0330495	0.267442	1.48083
MARC0017871	3	58032342	0.0330575	0.41113	1.48073
SIRI0000186	3	94229869	0.0330848	0.274917	1.48037
ALGA0110869	9	25924402	0.0330991	0.334718	1.48018
ASGA0034662	7	81733745	0.0331063	0.324751	1.48009
ALGA0016788	2	145424076	0.0331189	0.083887	1.47992
ASGA0089401	9	25487308	0.0331223	0.405316	1.47988
H3GA0025700	8	134140366	0.0331526	0.0797342	1.47948
ALGA0115070	13	48132274	0.0331803	0.194352	1.47912
MARC0032160	13	24799825	0.0331867	0.387874	1.47904
M1GA0026119	6	3625829	0.0331907	0.0872093	1.47898
ASGA0094102	6	97242921	0.0332078	0.214286	1.47876
H3GA0053117	6	97242874	0.0332078	0.214286	1.47876
ALGA0060793	11	10681423	0.0332114	0.29485	1.47871
ALGA0097847	18	32430704	0.0333046	0.290698	1.4775
ASGA0036934	7	120459588	0.0333181	0.156977	1.47732
ALGA0010370	1	263696890	0.0333441	0.237542	1.47698
ALGA0069929	13	45826963	0.0333489	0.11711	1.47692
ASGA0025547	5	51999725	0.0333619	0.300664	1.47675
H3GA0050858	18	42750490	0.0333775	0.221761	1.47655
MARC0112800	16	78261061	0.0334013	0.202658	1.47624
DIAS0000100	13	83228572	0.0334264	0.32309	1.47591
DRGA0012644	13	83240638	0.0334264	0.32309	1.47591
ALGA0117762	13	8995497	0.0334663	0.0863787	1.47539
MARC0047708	4	126135561	0.0334871	0.405316	1.47512
ALGA0110043	2	23569428	0.0335094	0.233389	1.47483
ALGA0112770	2	52300308	0.0335202	0.246678	1.47469
ALGA0065324	12	16061337	0.0335492	0.324751	1.47432
MARC0041248	3	36892729	0.0335671	0.297342	1.47409
MARC0043870	3	36967338	0.0335671	0.297342	1.47409
MARC0072480	10	69049504	0.0335986	0.295681	1.47368
ALGA0114268	4	88305243	0.0337032	0.440199	1.47233
ALGA0072134	13	136877310	0.0337648	0.384551	1.47154
DRGA0010919	11	16606695	0.0337738	0.324751	1.47142
H3GA0049150	17	45994680	0.0337936	0.305648	1.47117
ASGA0059591	13	185791705	0.0338331	0.277409	1.47066
ALGA0087500	15	122018469	0.0338493	0.477575	1.47045
MARC0095728	15	122002659	0.0338493	0.477575	1.47045
ALGA0020860	3	109995239	0.033861	0.459302	1.4703
H3GA0024701	8	31165359	0.0338901	0.433555	1.46993
ASGA0024035	5	8558150	0.0339033	0.422757	1.46976
MARC0023610	10	31904729	0.0339078	0.0606312	1.4697
ALGA0062242	11	47494227	0.0340148	0.180233	1.46833
ALGA0085978	15	76994963	0.0340214	0.466777	1.46825
ALGA0085989	15	77318065	0.0340214	0.466777	1.46825
H3GA0044550	15	77232829	0.0340214	0.466777	1.46825
ASGA0097211	8	6149854	0.0340697	0.180233	1.46763
ASGA0056220	13	13654394	0.0341147	0.0996678	1.46706
DIAS0002974	7	94172829	0.0341405	0.213455	1.46673
ALGA0069278	13	27925987	0.03417	0.083887	1.46636
MARC0009465	4	59028414	0.034189	0.296512	1.46611
ALGA0118449	18	7777685	0.0342347	0.343023	1.46553
H3GA0047494	16	77932103	0.0343807	0.35299	1.46368
ASGA0106297	10	6871665	0.0344109	0.360465	1.4633
ALGA0050967	9	6572783	0.0344636	0.196844	1.46264
DRGA0012225	13	24887492	0.0344655	0.159468	1.46262
ASGA0103374	8	136807901	0.0345105	0.357143	1.46205
ASGA0038503	8	31269432	0.0345822	0.269934	1.46115
ALGA0108227	3	117153705	0.0346273	0.32309	1.46058
H3GA0027527	9	56703846	0.0346623	0.467608	1.46014
ALGA0072860	13	173748075	0.0347156	0.129568	1.45948
ASGA0059332	13	173680130	0.0347156	0.129568	1.45948
DRGA0013124	13	173491886	0.0347156	0.129568	1.45948
ALGA0105177	11	62044634	0.0347422	0.300664	1.45914
H3GA0055288	18	48894954	0.0347854	0.163621	1.4586
MARC0090070	18	48897927	0.0347854	0.163621	1.4586
MARC0085083	11	46676060	0.0347892	0.493355	1.45856
ASGA0102971	3	59058073	0.0348047	0.391196	1.45836
ALGA0026501	4	87563380	0.0348082	0.427741	1.45832
MARC0084918	13	76330459	0.0348221	0.203488	1.45815
CASI0009856	1	263049530	0.0348251	0.180233	1.45811
ALGA0028220	4	111676452	0.0348391	0.333056	1.45793
MARC0067784	13	171549024	0.0348562	0.363787	1.45772
ALGA0047075	8	26618442	0.0348568	0.226744	1.45771
MARC0098797	10	15837971	0.0348651	0.442691	1.45761
ALGA0082283	14	129035145	0.0349086	0.139535	1.45707
ASGA0001065	1	11618703	0.0349255	0.2201	1.45686
ALGA0087491	15	122052655	0.0349704	0.474252	1.4563
ASGA0066360	14	119134999	0.0349839	0.0830565	1.45613
H3GA0054275	12	44051828	0.0350134	0.0755814	1.45577
MARC0002796	9	128723700	0.0350401	0.465947	1.45543
SIRI0001459	9	128820625	0.0350401	0.465947	1.45543
ALGA0119142	1	178646539	0.0350416	0.0506645	1.45542
MARC0090835	8	72204749	0.0350428	0.13206	1.4554
H3GA0047249	16	73803660	0.0350468	0.443522	1.45535
ASGA0073203	16	41470716	0.0351108	0.475083	1.45456
DRGA0006768	6	130656316	0.0351248	0.341362	1.45439
MARC0092109	13	22510906	0.0351274	0.291528	1.45435
MARC0013039	10	67640939	0.0351335	0.310631	1.45428
M1GA0007072	5	3673684	0.0351466	0.453488	1.45412
H3GA0010954	3	125539902	0.0351571	0.463455	1.45399
ASGA0026958	5	98473372	0.0351609	0.0681063	1.45394
ASGA0096792	14	59706194	0.0351657	0.245847	1.45388
ALGA0080078	14	94976611	0.0351731	0.201827	1.45379
MARC0094747	1	109638468	0.0352115	0.352159	1.45332
H3GA0055011	3	127526759	0.0352277	0.301495	1.45312
ASGA0025524	5	47766758	0.0352305	0.328073	1.45308
ALGA0104523	9	6996326	0.0352788	0.19186	1.45249
ALGA0030823	5	15372183	0.0353211	0.335548	1.45197
ALGA0097688	18	26783189	0.0353309	0.106312	1.45184
ALGA0106718	6	91152886	0.0353363	0.125415	1.45178
ALGA0038965	7	16240987	0.0353528	0.0556478	1.45158
H3GA0037046	13	83296659	0.0353658	0.322259	1.45142
ASGA0082851	13	27769365	0.0354087	0.38206	1.45089
ALGA0072763	13	166059440	0.0354257	0.301495	1.45068
ASGA0085663	9	6773022	0.0354498	0.202658	1.45039
DIAS0002762	3	4617243	0.0354606	0.185216	1.45025
ALGA0057882	10	23123837	0.0354772	0.246678	1.45005
ALGA0119727	6	169165178	0.0355196	0.200166	1.44953
M1GA0021563	16	79179227	0.0355963	0.378738	1.44859
ALGA0024270	4	28909371	0.0355998	0.051495	1.44855
ASGA0026261	5	71672068	0.0356181	0.499169	1.44833
ALGA0082045	14	126525520	0.0356643	0.0739203	1.44777
MARC0056257	2	120744236	0.0356701	0.499169	1.4477
MARC0028128	16	4024667	0.0356993	0.105482	1.44734
MARC0005262	8	16207148	0.0357265	0.213455	1.44701
M1GA0020304	15	54851873	0.0357332	0.106312	1.44693
H3GA0039112	14	13859913	0.0357339	0.0755814	1.44692
ALGA0106074	11	6764374	0.0357501	0.183555	1.44672
ALGA0115394	12	36976448	0.0357527	0.0672757	1.44669
ASGA0017844	4	7749666	0.0357904	0.335548	1.44623
ASGA0083999	3	1984754	0.0358012	0.408638	1.4461
ASGA0048942	10	64293042	0.0358235	0.394518	1.44583
ALGA0106919	6	136065875	0.0358382	0.258306	1.44565
ALGA0116426	6	136038150	0.0358382	0.258306	1.44565
ASGA0042264	9	26331214	0.0358713	0.38289	1.44525
M1GA0008562	6	59150980	0.0358964	0.420266	1.44495
MARC0054094	5	76365180	0.0359133	0.259967	1.44474
ALGA0072640	13	160005944	0.0359332	0.374585	1.4445
ALGA0086039	15	78438274	0.0359381	0.468439	1.44445
ASGA0069923	15	78210641	0.0359381	0.468439	1.44445
ASGA0069933	15	78502190	0.0359381	0.468439	1.44445
ASGA0069935	15	78483426	0.0359381	0.468439	1.44445
MARC0109292	15	78641924	0.0359381	0.468439	1.44445
ASGA0007607	1	265607207	0.0359692	0.136213	1.44407
H3GA0052765	9	6719508	0.0359985	0.207641	1.44372
ALGA0111664	8	124189324	0.0360311	0.465947	1.44332
ASGA0092509	10	26565282	0.0360484	0.0880399	1.44311
INRA0019134	5	31590405	0.0360636	0.107143	1.44293
ASGA0100610	7	42655840	0.036092	0.151163	1.44259
ASGA0034563	7	77894185	0.0361028	0.152824	1.44246
MARC0053095	5	101969035	0.0361192	0.217608	1.44226
M1GA0003331	2	144482840	0.0361328	0.057309	1.4421
ALGA0076456	14	25065020	0.0361566	0.274917	1.44181
H3GA0050669	18	27607355	0.0361746	0.388704	1.4416
MARC0050943	6	105659374	0.0362033	0.119601	1.44125
ALGA0086180	15	81644640	0.0363218	0.0780731	1.43983
ASGA0094013	14	81716954	0.0364453	0.322259	1.43836
ALGA0051011	9	7991313	0.0364468	0.335548	1.43834
ASGA0041282	9	8003885	0.0364468	0.335548	1.43834
ASGA0017873	4	7875059	0.0364733	0.413621	1.43803
MARC0056053	10	47223699	0.0365021	0.329734	1.43768
ASGA0071911	16	2880014	0.0365267	0.083887	1.43739
MARC0041038	17	38946971	0.0365473	0.394518	1.43714
DRGA0002384	1	256108116	0.0365534	0.263289	1.43707
ASGA0083911	4	108777146	0.036554	0.372093	1.43707
MARC0067660	1	148104710	0.0365545	0.370432	1.43706
H3GA0036968	13	80410171	0.0365584	0.373754	1.43701
ALGA0060579	11	7089664	0.03657	0.376246	1.43687
ALGA0033471	5	89256566	0.0365751	0.144518	1.43681
MARC0090409	2	37783291	0.0366404	0.41196	1.43604
MARC0064440	5	17342048	0.0366492	0.33804	1.43594
ASGA0031285	7	12216303	0.03665	0.325581	1.43593
MARC0056385	2	46740723	0.0366803	0.0855482	1.43557
MARC0005096	5	47789832	0.0366874	0.386213	1.43548
ALGA0014551	2	96841354	0.0367092	0.477575	1.43522
H3GA0035775	13	19873623	0.036754	0.416113	1.4347
CASI0008729	13	176019131	0.0367838	0.0589701	1.43434
ASGA0094338	9	57677246	0.0367922	0.45515	1.43424
INRA0012780	4	13091490	0.036818	0.417774	1.43394
ASGA0088439	13	29559150	0.0368697	0.277409	1.43333
ALGA0071929	13	127253315	0.0368843	0.141196	1.43316
ASGA0058797	13	127397667	0.0368843	0.141196	1.43316
INRA0040979	13	127275596	0.0368843	0.141196	1.43316
MARC0043413	4	65770615	0.0369029	0.307309	1.43294
ALGA0064929	12	11004527	0.036922	0.389535	1.43272
MARC0067064	13	55655746	0.0369294	0.287375	1.43263
ASGA0030100	6	160220231	0.0369591	0.479236	1.43228
H3GA0050980	18	45357970	0.0370166	0.134551	1.4316
MARC0040757	6	91138024	0.0370344	0.123754	1.43139
MARC0058026	13	53999393	0.0370955	0.27907	1.43068
ALGA0070105	13	50902071	0.037107	0.0772425	1.43054
INRA0040315	13	58295890	0.0371212	0.244186	1.43038
ASGA0077055	17	41788714	0.0371241	0.17691	1.43034
ASGA0070790	15	123617402	0.0371245	0.14701	1.43034
H3GA0026964	9	31884083	0.03716	0.399502	1.42992
ASGA0097549	18	4522341	0.0371897	0.450166	1.42958
ALGA0026051	4	76028428	0.0372146	0.277409	1.42929
MARC0018057	9	129269289	0.0372452	0.180233	1.42893
ASGA0055927	13	9242873	0.0372698	0.123754	1.42864
H3GA0013326	4	87753681	0.0373136	0.481728	1.42813
ALGA0077172	14	41830051	0.0373162	0.462625	1.4281
ALGA0033464	5	89444875	0.0373224	0.083887	1.42803
DRGA0015151	15	53623246	0.0373506	0.10299	1.4277
H3GA0053237	6	131343400	0.037375	0.412791	1.42742
H3GA0050679	18	28651909	0.0374078	0.0789037	1.42704
ASGA0060352	14	493732	0.0374186	0.41113	1.42691
ALGA0087358	15	122877932	0.0374401	0.484219	1.42666
ASGA0098149	1	184001385	0.0374501	0.467608	1.42655
ASGA0034433	7	67048149	0.0374958	0.305648	1.42602
MARC0017112	3	107114532	0.0375011	0.289037	1.42596
ASGA0069304	15	33097611	0.0375332	0.200166	1.42558
ALGA0045392	7	117804054	0.0375352	0.324751	1.42556
ASGA0018586	4	15131084	0.0376109	0.224252	1.42469
ALGA0110077	1	58615140	0.0376294	0.135382	1.42447
MARC0098394	9	24450219	0.0376476	0.298173	1.42426
MARC0055634	15	134220305	0.0376724	0.0988372	1.42398
DRGA0014877	15	9577898	0.0376746	0.0822259	1.42395
DIAS0002324	8	129995443	0.0377012	0.36794	1.42364
SIRI0000331	13	55481543	0.0377329	0.288206	1.42328
MARC0067762	6	132208261	0.0377472	0.372924	1.42311
DRGA0015086	15	35682326	0.0377476	0.160299	1.42311
ASGA0005686	1	213188617	0.0377676	0.254153	1.42288
ALGA0098696	18	49315178	0.0377731	0.440199	1.42282
ALGA0024067	4	23524316	0.0377951	0.347176	1.42256
ALGA0067617	13	5454767	0.0377954	0.463455	1.42256
DRGA0011044	11	29520725	0.037809	0.39701	1.4224
ALGA0106553	13	172178735	0.0378359	0.13206	1.4221
DRGA0013113	13	171638442	0.0378359	0.13206	1.4221
DRGA0017699	13	170738051	0.0378359	0.13206	1.4221
ASGA0077384	17	49174047	0.0379058	0.412791	1.42129
H3GA0047209	16	73139057	0.0379093	0.245847	1.42125
DRGA0012351	13	48431406	0.0379208	0.158638	1.42112
MARC0092172	6	153414537	0.037933	0.0755814	1.42098
ALGA0104894	18	13509407	0.0379481	0.366279	1.42081
ALGA0037050	6	142847676	0.0379545	0.322259	1.42074
ASGA0038555	8	32475079	0.037964	0.23505	1.42063
ALGA0093900	17	24609494	0.0380219	0.499169	1.41997
M1GA0007649	5	15060402	0.038024	0.244186	1.41994
DRGA0004821	4	62776676	0.0380598	0.45515	1.41953
H3GA0006912	2	79937326	0.0380733	0.42608	1.41938
MARC0067842	9	125854851	0.0380806	0.29402	1.4193
ALGA0114894	4	108812528	0.0380927	0.397841	1.41916
ALGA0033477	5	89292965	0.0381071	0.0822259	1.41899
H3GA0017081	5	89432602	0.0381071	0.0822259	1.41899
ASGA0105628	9	34412743	0.03811	0.487542	1.41896
ALGA0008427	1	232126701	0.0381201	0.492525	1.41885
ASGA0071211	15	129244932	0.0381313	0.278239	1.41872
ALGA0070680	13	64618267	0.0381745	0.358804	1.41823
ASGA0072710	16	24406428	0.038205	0.206811	1.41788
ALGA0034055	5	99544942	0.0382387	0.14701	1.4175
ALGA0042392	7	64337035	0.0382778	0.20598	1.41705
ALGA0085953	15	76576374	0.0382931	0.487542	1.41688
ASGA0091303	13	43407673	0.0383235	0.460963	1.41654
ASGA0042239	9	26239270	0.0383315	0.372093	1.41644
ALGA0068826	13	22939053	0.0383359	0.207641	1.41639
ASGA0101326	12	58294447	0.038349	0.469269	1.41625
ASGA0098950	3	62995060	0.0384043	0.318106	1.41562
ASGA0007081	1	256664765	0.0384157	0.266611	1.41549
ASGA0026300	5	73079544	0.0384248	0.449336	1.41539
DRGA0016995	18	36991300	0.0384486	0.416113	1.41512
INRA0061306	15	134787232	0.0385156	0.151993	1.41436
H3GA0050560	18	21105398	0.0385297	0.219269	1.4142
MARC0062541	12	59021245	0.0385503	0.416944	1.41397
ALGA0025541	4	65796075	0.0385572	0.372924	1.41389
ASGA0102217	13	165789611	0.0385685	0.297342	1.41377
ASGA0074227	16	71439395	0.0386002	0.395349	1.41341
ASGA0016214	3	112989046	0.0386684	0.181063	1.41264
H3GA0004523	1	256224078	0.0387026	0.499169	1.41226
H3GA0016328	5	54285887	0.0387225	0.286545	1.41204
ALGA0067424	13	2076812	0.0388277	0.177741	1.41086
MARC0013154	13	2103331	0.0388277	0.177741	1.41086
MARC0064759	5	46217315	0.0388813	0.386213	1.41026
ASGA0101806	5	77677758	0.0389026	0.364618	1.41002
ALGA0114294	15	130629829	0.0389283	0.16113	1.40973
ALGA0036318	6	108956439	0.0389761	0.342193	1.4092
ALGA0032639	5	68534852	0.0390066	0.267442	1.40886
ALGA0032643	5	68606636	0.0390066	0.267442	1.40886
ALGA0124340	6	66250398	0.0390467	0.35299	1.40842
ALGA0121880	18	7775625	0.0390611	0.334718	1.40826
ALGA0011600	2	6989271	0.0390646	0.481728	1.40822
ALGA0036113	6	95648826	0.0391222	0.289037	1.40758
MARC0097281	6	95772705	0.0391222	0.289037	1.40758
M1GA0016603	12	33903675	0.0391315	0.199336	1.40747
ALGA0068380	13	14996929	0.0391841	0.100498	1.40689
MARC0040962	2	29058926	0.039275	0.165282	1.40588
ALGA0123554	9	6998992	0.0393038	0.202658	1.40557
MARC0067780	13	80659533	0.0393357	0.174419	1.40521
ASGA0094543	12	55721930	0.0394355	0.365449	1.40411
ASGA0077907	17	55781326	0.0394529	0.108804	1.40392
MARC0037038	9	6707861	0.0394573	0.206811	1.40387
ALGA0120589	10	47212377	0.0394908	0.26412	1.4035
ASGA0005941	1	228237780	0.0395473	0.477575	1.40288
ASGA0007200	1	257911287	0.039553	0.460963	1.40282
ASGA0034664	7	81746079	0.0395776	0.333887	1.40255
ASGA0101005	7	81813821	0.0395873	0.268272	1.40244
MARC0038923	17	13377435	0.0396011	0.111296	1.40229
ASGA0057723	13	54222289	0.0396058	0.364618	1.40224
MARC0036708	13	54194752	0.0396058	0.364618	1.40224
H3GA0013157	4	77996091	0.0396383	0.476744	1.40189
ALGA0122641	13	29591178	0.0396883	0.274917	1.40134
ALGA0058402	10	34303674	0.0398236	0.17608	1.39986
ASGA0047589	10	34356137	0.0398236	0.17608	1.39986
INRA0033743	10	34159778	0.0398236	0.17608	1.39986
INRA0020572	5	98400217	0.0398699	0.394518	1.39935
ALGA0021078	3	113036603	0.0398886	0.301495	1.39915
ALGA0112209	9	138523596	0.0398998	0.076412	1.39903
ASGA0029427	6	132545707	0.0399763	0.188538	1.3982
ASGA0106052	6	132538011	0.0399763	0.188538	1.3982
ASGA0087707	10	65832365	0.0399816	0.327243	1.39814
ALGA0078023	14	59145949	0.0400999	0.0830565	1.39686
DIAS0004301	14	59204776	0.0400999	0.0830565	1.39686
ASGA0105919	3	127183278	0.0401085	0.379568	1.39676
ASGA0014958	3	64073664	0.0401113	0.0689369	1.39673
MARC0031187	16	1263749	0.040115	0.180233	1.39669
H3GA0036585	13	55408482	0.0401656	0.284884	1.39615
MARC0016610	10	31903697	0.040209	0.0797342	1.39568
H3GA0028871	9	67591410	0.0402317	0.276578	1.39543
ASGA0030577	7	1400566	0.0402335	0.204319	1.39541
MARC0015201	7	1366837	0.0402335	0.204319	1.39541
H3GA0047156	16	71950400	0.0402523	0.330565	1.39521
MARC0008208	13	16810330	0.0402922	0.0996678	1.39478
ALGA0123329	3	127199174	0.0402935	0.380399	1.39476
CAPE0000055	10	23847489	0.0403058	0.0506645	1.39463
MARC0074577	6	97920996	0.0403074	0.42691	1.39461
H3GA0027172	9	43386940	0.0403197	0.433555	1.39448
H3GA0009751	3	59857141	0.0403331	0.320598	1.39434
ALGA0089536	16	20452393	0.0404056	0.314784	1.39356
ALGA0018138	3	27217537	0.0404096	0.385382	1.39352
ASGA0042459	9	31716618	0.040449	0.163621	1.39309
MARC0108039	3	126163663	0.0405222	0.199336	1.39231
MARC0034967	13	48468140	0.040583	0.153654	1.39166
ASGA0063732	14	57901924	0.0405838	0.342193	1.39165
ALGA0015989	2	131607259	0.0405915	0.343023	1.39156
MARC0026858	5	13867045	0.0406401	0.453488	1.39105
ASGA0101939	9	24758952	0.0406489	0.138704	1.39095
ALGA0116962	12	41567157	0.0406698	0.459302	1.39073
MARC0024948	9	125963013	0.0406877	0.0797342	1.39054
ALGA0050269	8	137466359	0.0407118	0.171096	1.39028
DRGA0009021	8	137453024	0.0407118	0.171096	1.39028
ALGA0008134	1	223400425	0.0407149	0.0963455	1.39025
ASGA0071543	15	134107414	0.0407503	0.0963455	1.38987
UMB10000056	15	134045619	0.0407503	0.0963455	1.38987
M1GA0021168	16	71545301	0.0407912	0.312292	1.38943
MARC0031743	10	16982156	0.0408235	0.274086	1.38909
ALGA0007195	1	182786139	0.0409482	0.447674	1.38776
ALGA0049586	8	125238067	0.0409661	0.293189	1.38757
ALGA0070245	13	53276964	0.0409831	0.0822259	1.3874
ASGA0074618	16	75621329	0.0409877	0.214286	1.38735
ALGA0111408	5	67609513	0.0409992	0.430233	1.38722
ALGA0068577	13	17108202	0.041021	0.167774	1.38699
DIAS0000589	5	19691456	0.0410263	0.369601	1.38694
MARC0026488	7	11146553	0.0410289	0.487542	1.38691
ALGA0109136	1	265655816	0.041079	0.13206	1.38638
ALGA0028740	4	118717350	0.0410914	0.343023	1.38625
MARC0046697	13	24572049	0.0411169	0.183555	1.38598
ALGA0096869	18	8190336	0.0411447	0.266611	1.38569
DIAS0001617	18	8165185	0.0411447	0.266611	1.38569
MARC0040730	1	98701058	0.0411603	0.0622924	1.38552
ASGA0038470	8	30114965	0.0411691	0.310631	1.38543
ALGA0107264	17	42962326	0.0411713	0.239203	1.3854
ASGA0094610	17	43011191	0.0411713	0.239203	1.3854
MARC0009864	6	131767738	0.0411798	0.36711	1.38532
ASGA0057380	13	41179510	0.0412665	0.430233	1.3844
MARC0008998	5	73879768	0.0412758	0.348837	1.3843
ALGA0079392	14	84856401	0.041285	0.260797	1.38421
DRGA0003470	2	121494357	0.0412855	0.13289	1.3842
INRA0031533	9	31976890	0.0413062	0.410299	1.38399
ASGA0033742	7	48218972	0.0413876	0.231728	1.38313
ALGA0110449	15	119447645	0.0414058	0.482558	1.38294
ASGA0029391	6	130094927	0.0414202	0.344684	1.38279
MARC0022924	12	56838546	0.0414205	0.23588	1.38278
H3GA0030446	10	56726017	0.0414608	0.354651	1.38236
ASGA0031366	7	13588048	0.0414771	0.258306	1.38219
H3GA0028115	9	116973667	0.0414997	0.0556478	1.38195
ASGA0075799	17	23294899	0.0415054	0.20515	1.3819
ALGA0111025	13	25965553	0.0415272	0.409468	1.38167
H3GA0027196	9	43813268	0.0415589	0.299834	1.38134
ALGA0066283	12	38247813	0.0415628	0.160299	1.38129
ALGA0056487	10	3572114	0.0415761	0.206811	1.38116
MARC0080161	13	115500895	0.0418189	0.0639535	1.37863
ALGA0022796	4	8084117	0.0418415	0.400332	1.37839
MARC0018797	3	59896946	0.0418458	0.457641	1.37835
ASGA0027164	5	101571734	0.0418564	0.291528	1.37824
ALGA0078132	14	60057875	0.0418727	0.171096	1.37807
MARC0030908	3	5313883	0.0418947	0.313953	1.37784
ASGA0098378	13	197048116	0.0419154	0.0971761	1.37763
ALGA0008268	1	228387658	0.0419535	0.154485	1.37723
DIAS0001216	18	29084324	0.0419824	0.0622924	1.37693
ASGA0058796	13	127348932	0.0420132	0.140365	1.37661
ALGA0010740	1	269763787	0.0420349	0.122924	1.37639
MARC0026229	12	52536670	0.0420583	0.432724	1.37615
MARC0072423	8	102735214	0.0420676	0.151163	1.37605
MARC0114143	17	49840875	0.0420946	0.436877	1.37577
ASGA0093600	11	71392731	0.0421552	0.0905316	1.37515
ASGA0067367	14	132833837	0.0421601	0.477575	1.3751
ASGA0003069	1	57800971	0.0422286	0.498339	1.37439
MARC0036431	13	53226774	0.042233	0.29402	1.37435
ASGA0064890	14	85855724	0.0422663	0.461794	1.37401
ASGA0105308	8	103429981	0.0422926	0.449336	1.37374
H3GA0052894	6	132293670	0.0423587	0.17608	1.37306
ALGA0013106	2	38128487	0.0423855	0.0946844	1.37278
ALGA0089011	16	8952162	0.0424163	0.111296	1.37247
MARC0076182	6	96928010	0.0424738	0.378738	1.37188
ALGA0075606	14	14186682	0.0424827	0.324751	1.37179
ALGA0120477	13	22526883	0.0424942	0.348007	1.37167
H3GA0000823	1	11477366	0.0424976	0.230066	1.37164
ALGA0102967	16	5555054	0.0425284	0.362126	1.37132
H3GA0047778	17	11339512	0.042569	0.398671	1.37091
MARC0057561	6	135178604	0.0425871	0.298173	1.37072
DRGA0000716	1	43399355	0.0425948	0.173588	1.37064
MARC0030041	1	43337211	0.0425948	0.173588	1.37064
MARC0015974	4	87228045	0.0426019	0.429402	1.37057
MARC0050960	15	123954430	0.0426343	0.147841	1.37024
M1GA0007662	5	15838910	0.0426389	0.407807	1.37019
ASGA0025016	5	19685765	0.0426849	0.374585	1.36973
ALGA0025416	4	62840605	0.0426895	0.45598	1.36968
ASGA0019873	4	62804880	0.0426895	0.45598	1.36968
H3GA0012816	4	62749863	0.0426895	0.45598	1.36968
ALGA0105267	12	6629321	0.0427015	0.268272	1.36956
MARC0028819	11	16565959	0.0427048	0.371262	1.36952
ALGA0006485	1	152357354	0.0427076	0.0988372	1.36949
DRGA0012384	13	51799365	0.0427094	0.370432	1.36948
ALGA0019278	3	58240255	0.0427138	0.407807	1.36943
ALGA0108813	3	58087392	0.0427138	0.407807	1.36943
ALGA0112317	3	58046599	0.0427138	0.407807	1.36943
MARC0025375	3	58050383	0.0427138	0.407807	1.36943
ASGA0104333	3	26437250	0.0427366	0.33804	1.3692
ALGA0072725	13	163030419	0.04274	0.123754	1.36917
DRGA0013037	13	162852813	0.04274	0.123754	1.36917
H3GA0037597	13	162777523	0.04274	0.123754	1.36917
INRA0004955	1	160513631	0.0427759	0.153654	1.3688
ALGA0072737	13	164425883	0.0427822	0.350498	1.36874
MARC0098527	16	45621491	0.0427832	0.29485	1.36873
ASGA0023762	5	4678805	0.042818	0.489203	1.36837
ALGA0006238	1	142042139	0.0428369	0.332226	1.36818
ALGA0048798	8	99466642	0.0428561	0.496678	1.36799
DRGA0016644	17	21901506	0.0428723	0.20515	1.36782
MARC0008772	18	4788646	0.0429279	0.327243	1.36726
DRGA0015165	15	58122574	0.0429418	0.347176	1.36712
ALGA0113904	12	13132616	0.0429735	0.222591	1.3668
ALGA0059855	10	63448927	0.0430011	0.246678	1.36652
ALGA0008501	1	235825912	0.043035	0.392027	1.36618
ALGA0052304	9	31274331	0.0430747	0.251661	1.36578
ASGA0022823	4	122450177	0.0430844	0.381229	1.36568
ALGA0072732	13	163505142	0.0431006	0.147841	1.36552
MARC0008080	7	85109360	0.0431123	0.125415	1.3654
ALGA0016220	2	134646977	0.0431198	0.404485	1.36532
ALGA0050050	8	133871759	0.0431215	0.478405	1.36531
[truncated: 44,871 more rows]

## Sheet: CICP
Table S4: Genome wide association results for serum CICP
SNP	Chromosome	Position	P.value	MAF	(neg)LOG10(P.value)
H3GA0054224	3	59308378	3.72207e-05	0.431631	4.42922
ALGA0110696	12	52300193	5.79792e-05	0.405272	4.23673
ALGA0103470	16	72712730	9.47505e-05	0.485173	4.02342
ASGA0088871	12	51214488	9.61908e-05	0.469522	4.01687
DIAS0000057	3	9686831	0.000122247	0.349259	3.91276
ALGA0076478	14	26467369	0.000129056	0.398682	3.88922
ALGA0019430	3	61775366	0.000154708	0.391269	3.81049
H3GA0034708	12	52346984	0.00017093	0.25453	3.76718
H3GA0034690	12	50990462	0.000173256	0.347611	3.76131
ALGA0066917	12	51009076	0.000173256	0.347611	3.76131
DRGA0006546	6	22280735	0.000205521	0.117792	3.68714
ASGA0085214	12	52335197	0.000209138	0.410214	3.67957
ASGA0105352	9	59332289	0.000238724	0.475288	3.6221
DIAS0000810	7	23232354	0.000257351	0.38715	3.58947
ALGA0097161	18	14903588	0.00027377	0.23888	3.56261
MARC0070347	3	57588527	0.000304146	0.173806	3.51692
ASGA0097037	3	59103906	0.000356159	0.418451	3.44836
H3GA0022027	7	67225410	0.000416369	0.180395	3.38052
MARC0029225	9	58592360	0.000419997	0.163097	3.37675
ASGA0089483	3	110248176	0.000462959	0.324547	3.33446
H3GA0034599	12	48832012	0.000465513	0.259473	3.33207
ALGA0118253	12	51248940	0.000478632	0.354201	3.32
M1GA0004422	3	58924084	0.000479543	0.449753	3.31917
H3GA0017689	6	22794083	0.000502897	0.14827	3.29852
UMB10000086	3	59417014	0.000513098	0.383031	3.2898
ASGA0014862	3	59504883	0.000513098	0.383031	3.2898
MARC0040331	4	78353080	0.000730146	0.0766063	3.13659
ASGA0031992	7	23481690	0.000756509	0.401153	3.12119
ALGA0117516	16	18733981	0.000756672	0.433278	3.12109
MARC0055599	6	21981527	0.000836539	0.122735	3.07751
ASGA0093814	16	3422488	0.000841462	0.343493	3.07497
ASGA0014850	3	59556077	0.000847502	0.0601318	3.07186
ALGA0043218	7	87374897	0.000862015	0.0840198	3.06449
ALGA0102003	6	26055545	0.000881341	0.101318	3.05486
ASGA0091617	14	370293	0.000898364	0.453871	3.04655
ASGA0027353	5	31918421	0.000915317	0.467875	3.03843
ASGA0032054	7	24178503	0.000918678	0.470346	3.03684
MARC0059247	13	21929376	0.000920596	0.421746	3.03593
MARC0005950	3	48604309	0.000933533	0.319605	3.02987
H3GA0042780	14	130747529	0.00100107	0.0518946	2.99954
MARC0089655	8	82833319	0.00101018	0.169687	2.9956
MARC0095893	3	56679303	0.00104293	0.440692	2.98175
ALGA0103916	7	65303737	0.00106566	0.224876	2.97238
INRA0039113	12	46037630	0.00109282	0.218287	2.96145
ASGA0031709	7	19900584	0.00111847	0.411038	2.95138
ALGA0105302	16	18488537	0.00114026	0.478583	2.943
M1GA0018488	14	30692558	0.00116473	0.470346	2.93377
ALGA0104938	16	18684905	0.001214	0.480231	2.91578
ASGA0034376	7	65151717	0.00123381	0.224053	2.90875
ASGA0060976	14	8050932	0.00124238	0.116145	2.90574
ALGA0112625	16	19642481	0.00128753	0.362438	2.89024
ASGA0031860	7	22075114	0.0013495	0.445634	2.86983
MARC0002075	9	59355797	0.00137546	0.350082	2.86155
MARC0044755	9	59407731	0.00137546	0.350082	2.86155
MARC0043169	3	9754409	0.00146322	0.173806	2.83469
INRA0043454	14	31607505	0.00146894	0.269357	2.83299
MARC0055666	6	27899607	0.00148947	0.226524	2.82697
MARC0013088	13	131000310	0.00151228	0.062603	2.82037
MARC0077025	13	203222381	0.00151228	0.062603	2.82037
ALGA0066685	12	45415984	0.00151292	0.126853	2.82019
ASGA0101793	9	60517691	0.00153351	0.443163	2.81431
ALGA0039451	7	21978736	0.0015538	0.425865	2.8086
ALGA0122320	1	20147890	0.00157719	0.469522	2.80212
MARC0011781	8	7423512	0.00157732	0.128501	2.80208
MARC0070117	8	127382057	0.00159855	0.251236	2.79627
ASGA0095153	3	69714839	0.00165449	0.07743	2.78134
ASGA0092066	8	7472930	0.00170629	0.347611	2.76795
ALGA0026047	4	75946087	0.00170848	0.413509	2.76739
ALGA0033828	5	96595947	0.00175206	0.0716639	2.75645
DRGA0005648	5	33569490	0.00175868	0.0897858	2.75481
M1GA0024018	9	66131586	0.00178434	0.431631	2.74852
ALGA0046459	8	11828870	0.00178579	0.402801	2.74817
DBWU0000800	2	9352490	0.00178998	0.373147	2.74715
MARC0073118	16	18381795	0.00179075	0.394563	2.74696
MARC0057565	3	49579482	0.00183247	0.494234	2.73696
MARC0057563	3	49579633	0.00183247	0.494234	2.73696
ASGA0106344	12	4737947	0.00183562	0.390445	2.73622
ASGA0096457	12	51419273	0.00183934	0.310544	2.73534
ALGA0106375	16	72782016	0.00186031	0.434926	2.73042
ASGA0095200	6	19467139	0.0018996	0.385502	2.72134
H3GA0016214	5	31443204	0.00191949	0.476936	2.71681
ALGA0039856	7	26251689	0.00193761	0.31631	2.71273
ASGA0045381	9	137384522	0.00194846	0.0502471	2.71031
ASGA0105522	12	52116170	0.00197655	0.444811	2.70409
ASGA0055004	12	50575405	0.00206755	0.383855	2.68454
ASGA0083992	12	51201234	0.0020782	0.423394	2.68231
DIAS0001134	12	52861128	0.0020808	0.0914333	2.68177
ASGA0103170	12	21160671	0.00209778	0.248764	2.67824
MARC0027326	3	59589287	0.00211441	0.377265	2.67481
MARC0083540	6	26183689	0.00213123	0.231466	2.67137
ALGA0114844	8	7288655	0.00215421	0.462109	2.66671
ASGA0092808	3	9878432	0.00219323	0.144975	2.65892
ALGA0013495	2	42950334	0.00219389	0.0609555	2.65878
ASGA0092548	6	19473791	0.00220779	0.386326	2.65604
ALGA0113753	16	72717155	0.00223204	0.47117	2.6513
ASGA0005357	1	179196610	0.00223367	0.11285	2.65098
MARC0044793	3	56866914	0.00225021	0.430807	2.64778
DRGA0007358	7	23583399	0.00230369	0.401977	2.63758
ASGA0095672	12	18454544	0.00231018	0.237232	2.63635
ALGA0122307	9	25121838	0.00231965	0.391269	2.63458
ALGA0042499	7	68190779	0.00233393	0.0593081	2.63191
ALGA0042505	7	68964419	0.00233393	0.0593081	2.63191
ASGA0057450	13	45731865	0.00241826	0.406919	2.6165
ALGA0086304	15	85428341	0.0024785	0.263591	2.60581
MARC0034024	16	63311002	0.00249759	0.14168	2.60248
ASGA0011777	2	128041134	0.00249909	0.325371	2.60222
ASGA0014820	3	57887961	0.00256514	0.264415	2.59089
H3GA0014048	4	107614930	0.00257664	0.145799	2.58895
ASGA0025362	5	32550642	0.00260995	0.445634	2.58337
DIAS0001423	15	16571888	0.0026376	0.240527	2.57879
H3GA0038142	13	204931732	0.00265366	0.477759	2.57615
ALGA0111328	3	59214367	0.00266677	0.371499	2.57401
H3GA0009670	3	57840432	0.00267479	0.428336	2.57271
DIAS0001897	3	57852468	0.00267479	0.428336	2.57271
MARC0069888	12	35491048	0.00270498	0.446458	2.56784
MARC0069523	6	19162270	0.00270748	0.257002	2.56744
MARC0030066	16	72841711	0.00272951	0.448105	2.56392
ALGA0031740	5	36426114	0.002735	0.110379	2.56304
H3GA0054839	14	21506244	0.00274448	0.126853	2.56154
ASGA0078980	18	14533120	0.00274865	0.430807	2.56088
H3GA0044707	15	85739214	0.00283121	0.468699	2.54803
H3GA0016197	5	30901785	0.00284303	0.0988468	2.54622
ALGA0017327	3	9369801	0.00285596	0.215815	2.54425
M1GA0010684	7	100084753	0.00285638	0.121911	2.54418
DRGA0000210	1	19838477	0.00287994	0.429984	2.54062
ALGA0095912	17	53932056	0.00291121	0.370675	2.53593
M1GA0011804	8	11782932	0.00293877	0.272652	2.53183
H3GA0054531	9	136846509	0.00303017	0.273476	2.51853
ALGA0097246	18	16807190	0.00304372	0.217463	2.5166
MARC0045526	6	30454852	0.00306114	0.1771	2.51412
ISU10000867	7	23701794	0.00309001	0.361614	2.51004
INRA0060919	15	86298243	0.00309863	0.253707	2.50883
ASGA0036365	7	113486411	0.00311971	0.144975	2.50589
ALGA0077380	14	45859200	0.00313326	0.336079	2.504
MARC0014525	12	52439848	0.00313577	0.228995	2.50366
ALGA0123349	3	68092120	0.00314141	0.0807249	2.50288
MARC0092505	3	68104304	0.00314141	0.0807249	2.50288
H3GA0027063	9	41240477	0.00315882	0.420923	2.50048
MARC0008297	3	49267127	0.00320336	0.448105	2.49439
ALGA0063294	11	66153756	0.00325088	0.327018	2.488
MARC0024281	3	48649479	0.00325171	0.0848435	2.48789
ASGA0031269	7	11891543	0.00325805	0.155684	2.48704
MARC0025527	18	52951646	0.00326566	0.0634267	2.48603
H3GA0010463	3	110251234	0.00327248	0.426689	2.48512
M1GA0001249	1	173930146	0.0033032	0.104613	2.48106
ASGA0054380	12	36097338	0.00331828	0.350082	2.47909
MARC0094511	6	132429025	0.00333647	0.0658979	2.47671
ALGA0107834	12	52538083	0.00334676	0.461285	2.47537
ASGA0032146	7	25846982	0.00338284	0.324547	2.47072
H3GA0015463	5	9863427	0.00340983	0.278418	2.46727
ASGA0036367	7	113507064	0.00342359	0.158155	2.46552
MARC0067470	6	19211695	0.0034436	0.259473	2.46299
ALGA0122592	1	186269598	0.00345111	0.167216	2.46204
H3GA0055194	7	21926288	0.00352483	0.445634	2.45286
ASGA0014870	3	59714377	0.00356201	0.458814	2.4483
MARC0019976	2	87518160	0.00356929	0.0560132	2.44742
ASGA0099893	9	24919146	0.00358397	0.487644	2.44564
MARC0056863	7	20805724	0.00360274	0.371499	2.44337
ASGA0034400	7	65690570	0.00362694	0.169687	2.44046
DRGA0000202	1	19431800	0.00368512	0.115321	2.43355
ASGA0101827	3	60456362	0.00368658	0.391269	2.43338
ALGA0019167	3	56358467	0.00373726	0.38715	2.42745
H3GA0008606	3	9658871	0.00374162	0.177924	2.42694
DIAS0000369	7	34242257	0.00375574	0.442339	2.4253
M1GA0022186	17	49527420	0.00375947	0.0724876	2.42487
ASGA0074369	16	72959005	0.00378445	0.446458	2.422
ALGA0031990	5	55005806	0.00380995	0.237232	2.41908
DRGA0009378	9	55939358	0.00386554	0.349259	2.41279
MARC0017034	9	55981385	0.00386554	0.349259	2.41279
MARC0067033	8	82911549	0.00390427	0.151565	2.40846
DRGA0003983	3	65233089	0.00391148	0.38056	2.40766
H3GA0011673	4	7384713	0.00395642	0.171334	2.4027
ASGA0068804	15	17343229	0.00397856	0.452224	2.40027
ALGA0019175	3	56530168	0.00401433	0.383031	2.39639
ALGA0063787	11	72841485	0.00401734	0.467051	2.39606
H3GA0002815	1	137904373	0.00402441	0.176277	2.3953
MARC0011974	12	8489722	0.00402682	0.454695	2.39504
ALGA0062788	11	61409003	0.00403872	0.2257	2.39376
ALGA0095910	17	53910025	0.00407367	0.38715	2.39001
ASGA0017943	4	8495687	0.00408451	0.392092	2.38886
MARC0006679	6	134288469	0.00408995	0.0650741	2.38828
ALGA0069927	13	45758617	0.00410269	0.497529	2.38693
DBMA0000231	10	2963617	0.00417501	0.353377	2.37934
ALGA0118028	12	2978849	0.00428781	0.382208	2.36776
ALGA0052020	9	25300306	0.00432128	0.168863	2.36439
ALGA0076700	14	30811254	0.0043565	0.257825	2.36086
ALGA0084571	15	27427926	0.00441486	0.468699	2.35508
DRGA0009805	9	122110756	0.00441663	0.0757825	2.35491
MARC0050167	9	57997009	0.00443271	0.0601318	2.35333
ASGA0062507	14	30107677	0.00447306	0.339374	2.3494
ALGA0000898	1	10330993	0.00447988	0.053542	2.34873
H3GA0022783	7	101464925	0.00451938	0.369028	2.34492
INRA0001043	1	18944781	0.00454647	0.0642504	2.34233
ASGA0077427	17	50028437	0.00456208	0.318781	2.34084
ALGA0030823	5	15372183	0.00456805	0.336079	2.34027
DRGA0011751	12	36746840	0.00466021	0.0823723	2.33159
MARC0010290	16	19957794	0.0046605	0.40939	2.33157
ASGA0097233	6	19077166	0.00470025	0.26112	2.32788
ASGA0062521	14	30662019	0.00473443	0.33855	2.32473
ASGA0062523	14	30731975	0.00473443	0.33855	2.32473
ASGA0062526	14	30845133	0.00473443	0.33855	2.32473
ALGA0044530	7	108832248	0.00482184	0.238056	2.31679
INRA0005371	1	179145124	0.00483302	0.168863	2.31578
ALGA0124343	3	56257424	0.00483668	0.473641	2.31545
ASGA0103924	3	56257683	0.00483668	0.473641	2.31545
INRA0043941	14	45509383	0.00484635	0.336079	2.31459
DIAS0003525	6	28278663	0.00486346	0.174629	2.31305
ASGA0103496	9	59376138	0.0049076	0.437397	2.30913
ALGA0013690	2	48097311	0.00492085	0.144152	2.30796
MARC0097176	6	136679103	0.00495695	0.23229	2.30479
MARC0076982	7	66402232	0.00497751	0.157331	2.30299
ASGA0001464	1	17482116	0.00500396	0.0584843	2.30069
MARC0005838	16	64717317	0.00502777	0.165568	2.29862
ALGA0084925	15	35084188	0.00506255	0.35832	2.29563
ASGA0090536	3	48883389	0.0050853	0.45799	2.29368
ALGA0077388	14	46219359	0.00509209	0.333608	2.2931
ASGA0104374	6	18215210	0.00513497	0.196046	2.28946
ALGA0091895	16	72901318	0.00515276	0.445634	2.28796
ASGA0077841	17	54971328	0.00515379	0.189456	2.28787
ASGA0043265	9	55739691	0.00517282	0.453871	2.28627
MARC0017435	17	6400877	0.00519248	0.278418	2.28462
H3GA0056083	6	19464636	0.00522503	0.400329	2.28191
ALGA0109858	16	72782953	0.00524875	0.473641	2.27994
MARC0012897	7	65296565	0.00528716	0.199341	2.27678
ASGA0062531	14	31026608	0.00528945	0.344316	2.27659
ALGA0111661	3	60246079	0.00533669	0.350906	2.27273
ASGA0061172	14	9890711	0.00534032	0.490939	2.27243
ALGA0019443	3	62452332	0.00534042	0.427512	2.27242
ALGA0095212	17	41865519	0.00536794	0.0988468	2.27019
MARC0046260	8	15014337	0.00543615	0.0757825	2.26471
ASGA0010385	2	49231916	0.00546933	0.0724876	2.26207
H3GA0006791	2	49270030	0.00546933	0.0724876	2.26207
ALGA0049011	8	105141524	0.00547939	0.367381	2.26127
ASGA0017974	4	8705048	0.0055081	0.275947	2.259
ALGA0107983	8	127796913	0.00551677	0.0733114	2.25832
MARC0085726	3	56831269	0.00555523	0.458814	2.2553
ASGA0095066	6	28352405	0.00556307	0.172982	2.25469
ALGA0046183	8	5797211	0.00557031	0.12603	2.25412
ALGA0112343	3	9904449	0.00561875	0.0527183	2.25036
ASGA0103457	15	130839911	0.00563122	0.471993	2.2494
DRGA0004528	4	18010463	0.00564882	0.238056	2.24804
ALGA0064361	12	2761595	0.00565156	0.359967	2.24783
ASGA0042474	9	33614984	0.00568158	0.182867	2.24553
INRA0024068	7	20052479	0.0057108	0.443987	2.2433
M1GA0016120	12	8291172	0.00571094	0.306425	2.24329
ASGA0029434	6	132972023	0.00572584	0.0601318	2.24216
MARC0060421	16	72761063	0.00576281	0.479407	2.23937
ASGA0014337	3	46297805	0.00579686	0.233937	2.23681
ALGA0112394	7	65277773	0.00579726	0.138386	2.23678
DIAS0004750	14	30893126	0.00582563	0.339374	2.23466
INRA0044343	14	59170546	0.00585955	0.305601	2.23214
DRGA0010510	10	43587286	0.00587917	0.340198	2.23068
MARC0030864	11	70987006	0.00590901	0.381384	2.22849
MARC0010468	11	30778570	0.00591811	0.237232	2.22782
ALGA0056803	10	7641561	0.00592152	0.35173	2.22757
ASGA0105318	16	72895691	0.00595502	0.448105	2.22512
ALGA0046955	8	22513475	0.00598253	0.480231	2.22312
MARC0007643	12	18551764	0.00611514	0.378913	2.21359
ALGA0014351	2	89005869	0.006135	0.481878	2.21219
ASGA0062551	14	31643205	0.00616731	0.346787	2.2099
MARC0010192	14	30122067	0.00619516	0.339374	2.20795
DIAS0000980	14	22814054	0.00620465	0.186985	2.20728
ASGA0095350	6	6438875	0.00630991	0.366557	2.19998
ASGA0050599	11	30875500	0.0063269	0.214168	2.19881
H3GA0027583	9	58588168	0.00633283	0.447282	2.1984
ASGA0043413	9	58608919	0.00633283	0.447282	2.1984
ALGA0053383	9	58649353	0.00633283	0.447282	2.1984
ASGA0043319	9	56676781	0.00636863	0.179572	2.19595
DRGA0013049	13	163389111	0.0063817	0.210049	2.19506
ALGA0122745	9	63575660	0.00642606	0.284185	2.19206
DIAS0000070	4	98360566	0.00643331	0.166392	2.19157
ASGA0021867	4	108006931	0.00653675	0.117792	2.18464
DRGA0003348	2	110574817	0.00654904	0.092257	2.18382
DRGA0015042	15	27445077	0.00658259	0.470346	2.1816
CASI0006979	3	47700686	0.00664681	0.216639	2.17739
ALGA0047217	8	29045180	0.00665018	0.428336	2.17717
ASGA0031812	7	21133874	0.00668433	0.092257	2.17494
DRGA0012182	13	19933703	0.00671348	0.475288	2.17305
ASGA0103636	12	51236261	0.00672358	0.283361	2.1724
DIAS0004537	15	84778847	0.00674312	0.217463	2.17114
H3GA0028962	10	2714195	0.00674458	0.271005	2.17105
ALGA0053246	9	56081758	0.00675674	0.364086	2.17026
MARC0059557	6	26222024	0.00678407	0.341021	2.16851
DRGA0008672	8	83004968	0.00679596	0.376442	2.16775
ALGA0124567	10	42992424	0.00682737	0.35832	2.16575
ALGA0106636	16	20195624	0.00684954	0.439868	2.16434
ASGA0062477	14	29246394	0.00686972	0.323723	2.16306
ALGA0019283	3	58195689	0.00692233	0.0947282	2.15975
DRGA0017466	12	37640115	0.00695036	0.0568369	2.15799
H3GA0055040	14	130856683	0.00696406	0.0996705	2.15714
H3GA0008566	3	9410368	0.00700173	0.174629	2.15479
DIAS0002961	4	99654692	0.00700649	0.46458	2.1545
DBKK0000362	4	99107398	0.0070188	0.140857	2.15374
ASGA0091932	6	28536168	0.00701925	0.168863	2.15371
DRGA0017470	13	189340658	0.00705133	0.1771	2.15173
H3GA0047211	16	73056992	0.00709087	0.442339	2.1493
ALGA0019165	3	56278915	0.00714484	0.467875	2.14601
MARC0086052	12	10012238	0.00714674	0.460461	2.14589
ASGA0029716	6	149628115	0.0071797	0.147446	2.14389
M1GA0009341	7	1604561	0.0072353	0.214992	2.14054
ASGA0062215	14	24593308	0.00732721	0.453871	2.13506
ASGA0100806	9	1741318	0.00733688	0.490939	2.13449
ALGA0019417	3	61512989	0.00734051	0.327842	2.13427
ALGA0008960	1	247051725	0.00737037	0.470346	2.13251
ALGA0027343	4	100122681	0.0073721	0.193575	2.13241
ASGA0031237	7	11429838	0.00742282	0.255354	2.12943
MARC0111972	13	56712152	0.00744053	0.488468	2.1284
ALGA0066212	12	34644342	0.00748659	0.0576606	2.12572
ASGA0062514	14	30607862	0.00750282	0.327842	2.12478
ASGA0062582	14	32404703	0.00752234	0.269357	2.12365
ALGA0114328	6	27231694	0.00755702	0.403624	2.12165
ALGA0117416	12	49762181	0.00756366	0.303954	2.12127
MARC0095715	3	59912665	0.00765098	0.255354	2.11628
ASGA0100430	15	30855591	0.00765099	0.210873	2.11628
ASGA0089191	5	86486236	0.00771261	0.491763	2.1128
MARC0101370	8	11865248	0.00771941	0.455519	2.11242
DIAS0004787	12	22561805	0.00777495	0.242175	2.1093
ASGA0083787	7	95573852	0.00779914	0.235585	2.10795
ALGA0124250	15	4589288	0.00784691	0.209226	2.1053
MARC0027030	6	26313857	0.00791682	0.248764	2.10145
MARC0068640	6	26314181	0.00791682	0.248764	2.10145
MARC0017363	3	58088945	0.00792171	0.387974	2.10118
DBNP0001655	7	100398606	0.0079234	0.0864909	2.10109
DIAS0001383	4	99947929	0.00794627	0.463756	2.09984
H3GA0012276	4	19014592	0.00797993	0.289951	2.098
ASGA0068610	15	11553461	0.00801407	0.461285	2.09615
ASGA0097279	3	60728412	0.0081229	0.327842	2.09029
DIAS0003763	9	32610572	0.00815272	0.331137	2.0887
DRGA0001527	1	131941145	0.00820093	0.454695	2.08614
M1GA0008066	5	81397200	0.00820407	0.180395	2.08597
ALGA0064668	12	7980955	0.00820754	0.092257	2.08579
MARC0049797	15	84913463	0.00823273	0.474465	2.08446
ALGA0046485	8	12157157	0.00824798	0.412685	2.08365
SIRI0000179	15	13446536	0.00825492	0.43575	2.08329
ALGA0053651	9	68749081	0.00826895	0.341845	2.08255
ASGA0092224	5	11077929	0.00827359	0.131796	2.08231
MARC0085841	12	8109445	0.00829839	0.131796	2.08101
MARC0012672	17	55012137	0.00831255	0.19028	2.08027
H3GA0009479	3	47457715	0.00832758	0.144975	2.07948
ASGA0014354	3	46257393	0.00837972	0.494234	2.07677
MARC0027911	3	47708290	0.00841043	0.42916	2.07518
ASGA0099595	8	19791123	0.00841388	0.310544	2.075
ALGA0103648	15	4585655	0.00841416	0.242998	2.07499
MARC0054644	3	58729525	0.00845609	0.38715	2.07283
H3GA0054369	6	4255006	0.00845691	0.167216	2.07279
H3GA0053624	6	27230723	0.00845992	0.368204	2.07263
MARC0060136	1	114546541	0.00848436	0.49341	2.07138
ASGA0016106	3	112007935	0.00853836	0.437397	2.06863
ASGA0102971	3	59058073	0.00855167	0.391269	2.06795
DRGA0010231	10	7518961	0.00860533	0.479407	2.06523
ASGA0074331	16	72398094	0.00861986	0.383855	2.0645
INRA0052465	17	6638131	0.00862533	0.14168	2.06422
MARC0007186	9	32562758	0.00864387	0.312191	2.06329
ALGA0045605	7	121073294	0.00865761	0.30972	2.0626
ALGA0108620	3	62019171	0.00870377	0.446458	2.06029
MARC0079561	4	99623881	0.00871143	0.441516	2.05991
H3GA0036671	13	63361622	0.00888546	0.182867	2.05132
ALGA0053547	9	62086107	0.00889183	0.290774	2.05101
H3GA0020334	7	22172927	0.00891745	0.261944	2.04976
ASGA0101720	16	72637687	0.00894475	0.481878	2.04843
ASGA0043328	9	56862778	0.0089654	0.350082	2.04743
M1GA0008067	5	81415693	0.00899678	0.173806	2.04591
DIAS0001377	1	81766931	0.00901179	0.471993	2.04519
MARC0086312	13	66319624	0.00901981	0.171334	2.0448
ASGA0057992	13	66539168	0.00901981	0.171334	2.0448
ALGA0068784	13	21073217	0.00907042	0.109555	2.04237
DIAS0002618	4	99331757	0.00908069	0.433278	2.04188
INRA0027538	7	94531891	0.0091005	0.172982	2.04093
H3GA0020954	7	33729398	0.00913958	0.415157	2.03907
ASGA0066220	14	114393437	0.00917364	0.307249	2.03746
ALGA0077342	14	45036066	0.00917801	0.425041	2.03725
ASGA0063205	14	45602780	0.00917801	0.425041	2.03725
H3GA0012028	4	13181118	0.00921545	0.448105	2.03548
MARC0019337	9	59353339	0.0092366	0.378913	2.03449
ALGA0123594	9	59385425	0.0092366	0.378913	2.03449
MARC0045741	9	59389086	0.0092366	0.378913	2.03449
DRGA0003973	3	64953145	0.00930569	0.34514	2.03125
ASGA0014988	3	65047608	0.00930569	0.34514	2.03125
ASGA0014991	3	65116485	0.00930569	0.34514	2.03125
M1GA0001558	1	265091881	0.00931174	0.299835	2.03097
H3GA0056726	12	50235957	0.00934155	0.355848	2.02958
MARC0006250	8	109781813	0.0093489	0.385502	2.02924
DIAS0001331	3	59145327	0.0093638	0.392092	2.02855
CASI0009899	4	99915087	0.0093682	0.439868	2.02834
ASGA0095748	15	30506875	0.00943632	0.495881	2.0252
DRGA0011482	11	72293641	0.00943669	0.205107	2.02518
ALGA0066981	12	53559398	0.00945681	0.292422	2.02426
ASGA0014956	3	64007109	0.00947645	0.35832	2.02335
ASGA0005941	1	228237780	0.00953432	0.479407	2.02071
ASGA0101504	13	100648520	0.00959924	0.489292	2.01776
ASGA0096050	14	372997	0.00960683	0.37397	2.01742
ALGA0113553	15	128508065	0.00964143	0.461285	2.01586
ASGA0034452	7	68167119	0.00966742	0.130148	2.01469
H3GA0019109	6	155269108	0.00966883	0.0617792	2.01463
ALGA0075992	14	20615543	0.00967693	0.38056	2.01426
ALGA0081364	14	117216168	0.00967912	0.318781	2.01416
ALGA0027789	4	106164873	0.00969229	0.147446	2.01357
ASGA0052524	12	2785333	0.00970381	0.305601	2.01306
DRGA0010137	10	3662420	0.00973427	0.0963756	2.0117
H3GA0040407	14	57739629	0.00973732	0.278418	2.01156
ALGA0077929	14	57765084	0.00973732	0.278418	2.01156
H3GA0040428	14	57833944	0.00973732	0.278418	2.01156
ALGA0039319	7	20363677	0.00973801	0.222405	2.01153
ALGA0046300	8	7024930	0.00975264	0.357496	2.01088
ALGA0113977	6	14672928	0.00979013	0.165568	2.00921
ALGA0113698	6	16264536	0.00984026	0.222405	2.00699
ALGA0121798	9	65953749	0.00985648	0.361614	2.00628
H3GA0016097	5	23400843	0.00986874	0.287479	2.00574
DRGA0008013	7	94822145	0.0098825	0.155684	2.00513
DRGA0008736	8	106386610	0.00990792	0.325371	2.00402
DRGA0016367	16	73087003	0.00993832	0.437397	2.00269
ALGA0107502	6	16402718	0.0099548	0.224053	2.00197
ASGA0099030	6	14603792	0.00995969	0.172158	2.00175
ASGA0044631	9	123980709	0.00997977	0.116145	2.00088
H3GA0024523	8	22479343	0.0100789	0.458814	1.99659
INRA0057831	1	150925662	0.0101667	0.371499	1.99282
MARC0069087	1	150927213	0.0101667	0.371499	1.99282
MARC0083025	1	150976822	0.0101667	0.371499	1.99282
ASGA0043527	9	60345528	0.0102	0.433278	1.9914
ASGA0014958	3	64073664	0.0102091	0.0691928	1.99101
ASGA0102438	5	81386784	0.0102239	0.172158	1.99039
ALGA0112458	6	27774548	0.0102545	0.166392	1.98908
H3GA0032451	11	70148201	0.0102795	0.392916	1.98803
ALGA0096042	17	55047702	0.0103804	0.237232	1.98379
ALGA0026114	4	77212288	0.0104066	0.15486	1.98269
H3GA0034704	12	52425679	0.0104534	0.191928	1.98074
H3GA0055380	5	75848496	0.0104547	0.484349	1.98069
ASGA0062546	14	31451454	0.0104768	0.353377	1.97977
ALGA0076722	14	31477037	0.0104768	0.353377	1.97977
ALGA0076725	14	31501436	0.0104768	0.353377	1.97977
INRA0043453	14	31556884	0.0104768	0.353377	1.97977
H3GA0032462	11	70436440	0.0105045	0.465404	1.97863
H3GA0007722	2	132436304	0.0105989	0.0947282	1.97474
ASGA0062561	14	32037651	0.0106214	0.33855	1.97382
MARC0008607	12	2594542	0.0106481	0.363262	1.97273
ASGA0078966	18	14271223	0.0106496	0.258649	1.97267
ASGA0009370	2	17073076	0.0106549	0.0930807	1.97245
ASGA0089322	3	64507483	0.0107181	0.345964	1.96988
MARC0025339	3	64508646	0.0107181	0.345964	1.96988
ASGA0014971	3	64631642	0.0107181	0.345964	1.96988
ALGA0106517	16	72831317	0.0107424	0.483526	1.9689
ALGA0014905	2	108513092	0.0108363	0.182043	1.96512
ALGA0066854	12	49537469	0.0108649	0.132619	1.96397
ALGA0032777	5	70537774	0.0109129	0.221582	1.96206
ALGA0025733	4	70881871	0.0109161	0.255354	1.96193
ASGA0043326	9	56830250	0.0109263	0.299835	1.96153
MARC0024008	1	103703577	0.0109331	0.457166	1.96126
DRGA0001423	1	103743617	0.0109331	0.457166	1.96126
ASGA0042689	9	41302738	0.0109568	0.442339	1.96032
H3GA0003435	1	185661623	0.0109819	0.235585	1.95932
ALGA0066930	12	52389776	0.0110388	0.197694	1.95708
ALGA0049550	8	124977241	0.0110968	0.116969	1.9548
DRGA0005702	5	36929814	0.0111226	0.153213	1.95379
MARC0113902	14	34538026	0.0111591	0.320428	1.95237
H3GA0056329	13	203522200	0.0112041	0.0502471	1.95062
MARC0007873	7	101440406	0.0112134	0.369028	1.95026
H3GA0027617	9	59226678	0.0112205	0.375618	1.94999
ASGA0039861	8	123955488	0.0112254	0.482702	1.9498
INRA0041487	13	189523738	0.0112476	0.0848435	1.94894
ASGA0068934	15	20200927	0.0112595	0.158155	1.94848
ALGA0008314	1	229638669	0.0112637	0.46458	1.94832
ALGA0092930	17	6515273	0.0112744	0.262768	1.94791
ALGA0092931	17	6546993	0.0112744	0.262768	1.94791
ASGA0014996	3	65798463	0.0113138	0.348435	1.94639
ALGA0017362	3	9603588	0.0113486	0.234761	1.94506
H3GA0033782	12	18874454	0.0113515	0.423394	1.94495
ASGA0012369	2	137780653	0.0113528	0.112026	1.9449
MARC0050498	7	94930114	0.0113912	0.24547	1.94343
MARC0065654	8	15144979	0.0114514	0.0642504	1.94114
H3GA0007760	2	134215621	0.0114535	0.355848	1.94106
DIAS0000657	7	33022897	0.011468	0.19687	1.94051
MARC0008858	7	22798097	0.011575	0.442339	1.93648
CASI0009838	15	93876509	0.0116271	0.428336	1.93453
ALGA0086414	15	93922498	0.0116271	0.428336	1.93453
H3GA0044724	15	94008438	0.0116271	0.428336	1.93453
ALGA0049524	8	124012116	0.0117009	0.265239	1.93178
ALGA0031586	5	31063327	0.0117379	0.444811	1.93041
ASGA0004086	1	102913650	0.0117878	0.177924	1.92857
ASGA0054360	12	34657031	0.0118165	0.101318	1.92751
ALGA0107728	12	50386569	0.0118347	0.255354	1.92684
ASGA0052791	12	7655010	0.0118895	0.305601	1.92484
H3GA0032449	11	70124844	0.0118898	0.433278	1.92483
ASGA0039884	8	124888385	0.0118898	0.109555	1.92482
MARC0070940	6	136634162	0.0119839	0.327842	1.9214
H3GA0016204	5	31099571	0.0120025	0.429984	1.92073
M1GA0007787	5	34822107	0.0120348	0.0939044	1.91956
MARC0071103	3	64145790	0.0120416	0.347611	1.91932
ASGA0011308	2	114613136	0.0120649	0.294069	1.91847
DRGA0003968	3	64450336	0.01208	0.317957	1.91793
DRGA0012490	13	59262883	0.0120843	0.304778	1.91778
DRGA0000782	1	46947864	0.0121442	0.246293	1.91563
ALGA0115040	9	96612257	0.0121446	0.179572	1.91562
MARC0084604	6	14608090	0.012227	0.172158	1.91268
ASGA0101852	6	170223522	0.0122746	0.377265	1.91099
MARC0005480	5	78420676	0.0122851	0.35173	1.91062
MARC0022681	1	103668857	0.0122882	0.492586	1.91051
ASGA0106186	8	128177697	0.0123049	0.134267	1.90992
ALGA0123819	12	37063376	0.0124264	0.24547	1.90565
INRA0026578	7	76650147	0.0124425	0.0560132	1.90509
INRA0040812	13	104231320	0.0124698	0.35173	1.90414
ASGA0101806	5	77677758	0.0124843	0.365733	1.90363
H3GA0053829	6	4316621	0.0125013	0.0700165	1.90304
MARC0011016	13	65108133	0.0125486	0.175453	1.9014
ASGA0054824	12	45235512	0.0125492	0.145799	1.90139
ALGA0062996	11	63652036	0.0125516	0.251236	1.9013
MARC0025749	13	99232879	0.0126574	0.374794	1.89765
ASGA0101378	6	4379947	0.0127262	0.377265	1.8953
ALGA0001482	1	17668943	0.01273	0.0601318	1.89517
ASGA0003166	1	60726592	0.012741	0.485997	1.8948
ASGA0098169	6	97298679	0.0127427	0.184514	1.89474
ASGA0024642	5	14274707	0.0128117	0.445634	1.89239
MARC0075511	10	44110899	0.0128312	0.201812	1.89173
ASGA0099965	14	136322441	0.0128375	0.250412	1.89152
ALGA0040469	7	33561023	0.0128427	0.108731	1.89134
ALGA0104589	10	42791769	0.0128551	0.301483	1.89093
DBWU0000638	8	86169019	0.0128608	0.0551895	1.89073
M1GA0009707	7	22082559	0.0129142	0.478583	1.88893
DRGA0003930	3	60914644	0.0129317	0.364086	1.88834
ALGA0014967	2	110522109	0.0129458	0.101318	1.88787
DRGA0005069	4	106184000	0.0130045	0.242175	1.88591
H3GA0027788	9	72031168	0.0131186	0.426689	1.88211
MARC0020580	12	15991576	0.0131353	0.470346	1.88156
H3GA0054238	9	59253212	0.0131549	0.360791	1.88091
H3GA0004594	1	258899089	0.0131656	0.490939	1.88056
ASGA0068632	15	12296852	0.0132245	0.374794	1.87862
ASGA0082534	6	136525215	0.0132396	0.222405	1.87813
MARC0031127	1	179119264	0.0132465	0.340198	1.8779
ASGA0005355	1	179121585	0.0132465	0.340198	1.8779
MARC0030627	13	45912509	0.0132808	0.260297	1.87678
MARC0048076	15	21407598	0.0133167	0.107084	1.8756
ALGA0067099	12	55120479	0.0133335	0.283361	1.87505
MARC0005201	12	54812171	0.0133559	0.425041	1.87433
INRA0041176	13	154569073	0.0133713	0.416804	1.87383
ALGA0076745	14	32135517	0.0133762	0.411862	1.87367
DIAS0001598	12	44953028	0.0134292	0.305601	1.87195
ASGA0062196	14	22880202	0.0134614	0.252883	1.87091
H3GA0025485	8	125159990	0.0134774	0.327842	1.8704
ALGA0109395	6	18255870	0.0134945	0.376442	1.86984
ALGA0114399	9	32527313	0.0135505	0.313015	1.86804
H3GA0056110	15	128496447	0.0135517	0.426689	1.86801
MARC0042109	8	133213146	0.0135732	0.259473	1.86732
ALGA0113555	1	150554796	0.0135845	0.397858	1.86696
ALGA0065308	12	15248943	0.0136572	0.41598	1.86464
ASGA0095157	3	71835301	0.0136734	0.317957	1.86412
ALGA0116481	9	17044375	0.0136862	0.240527	1.86372
MARC0115021	4	100444573	0.0136961	0.467875	1.8634
ALGA0115312	12	4675208	0.0137065	0.156507	1.86307
ALGA0003145	1	47954023	0.0137338	0.344316	1.86221
DRGA0012529	13	62909606	0.0137344	0.173806	1.86219
ALGA0070646	13	63621738	0.0137344	0.173806	1.86219
DRGA0012551	13	63890036	0.0137344	0.173806	1.86219
MARC0000659	2	140946764	0.0137517	0.40939	1.86164
ASGA0055031	12	50913656	0.0137674	0.290774	1.86115
ALGA0001559	1	19347989	0.0137798	0.109555	1.86076
ALGA0120777	6	16281944	0.0137903	0.229819	1.86043
H3GA0033795	12	19016477	0.0137935	0.0815486	1.86033
ASGA0021487	4	102591521	0.0138202	0.275947	1.85949
MARC0095250	11	76377746	0.0138247	0.0889621	1.85934
ALGA0034437	6	6479116	0.0138372	0.2743	1.85895
ASGA0018865	4	18985682	0.0138607	0.491763	1.85822
MARC0011640	2	113165730	0.0138628	0.403624	1.85815
M1GA0009131	6	170340281	0.0138833	0.108731	1.85751
ASGA0068630	15	12279647	0.0138837	0.377265	1.85749
ALGA0038621	7	11098225	0.0139049	0.0584843	1.85683
ALGA0076069	14	21903447	0.0139173	0.121911	1.85644
ASGA0082078	12	54656013	0.0139228	0.399506	1.85627
ALGA0019661	3	69784677	0.013933	0.261944	1.85596
ASGA0068670	15	13461175	0.0139856	0.186985	1.85432
ASGA0027977	6	31163696	0.0139883	0.485997	1.85423
ASGA0011891	2	130341527	0.0140361	0.116969	1.85275
ASGA0032174	7	26433052	0.0141706	0.344316	1.84861
ASGA0044166	9	105769020	0.0142042	0.275947	1.84758
MARC0015595	6	87002686	0.0142089	0.173806	1.84744
H3GA0031535	11	20993400	0.014228	0.244646	1.84686
ASGA0024972	5	19158115	0.0142485	0.237232	1.84623
M1GA0025413	12	50511883	0.0142524	0.21911	1.84611
DRGA0009630	9	100778819	0.0142546	0.179572	1.84604
H3GA0004085	1	240334264	0.0142743	0.207578	1.84545
ALGA0111227	9	96697726	0.0142837	0.294069	1.84516
M1GA0011981	8	82406043	0.0142844	0.186161	1.84514
H3GA0045998	16	9311241	0.014289	0.350082	1.845
MARC0052872	8	124421940	0.0142947	0.128501	1.84482
ASGA0068663	15	13222891	0.0143158	0.326194	1.84418
H3GA0045920	16	5915079	0.0143287	0.329489	1.84379
ALGA0042514	7	69383999	0.0143891	0.35173	1.84197
H3GA0053919	4	586320	0.0144079	0.463756	1.8414
ALGA0006905	1	167938652	0.0144104	0.411862	1.84132
INRA0043459	14	31976093	0.0144184	0.275947	1.84108
ASGA0068674	15	13515544	0.0144424	0.375618	1.84036
ASGA0085974	13	205360774	0.0144863	0.252883	1.83904
ASGA0106291	6	4373119	0.0144885	0.211697	1.83898
ASGA0096433	1	179021318	0.0145098	0.33855	1.83834
ALGA0123710	1	179032943	0.0145098	0.33855	1.83834
MARC0028064	1	179013623	0.0145161	0.401153	1.83815
ALGA0046595	8	15743497	0.0145679	0.0988468	1.8366
ALGA0031303	5	23651964	0.0145716	0.442339	1.83649
DRGA0011805	12	50132193	0.0145731	0.202636	1.83645
M1GA0025611	12	50175343	0.0145731	0.202636	1.83645
ALGA0046473	8	12230108	0.0145798	0.416804	1.83625
DIAS0001048	8	136582671	0.0146099	0.434102	1.83535
ASGA0092416	6	126820172	0.0146396	0.0939044	1.83447
H3GA0056194	10	42787842	0.0146495	0.207578	1.83418
ALGA0123938	11	70984320	0.0146526	0.485173	1.83408
ALGA0119564	10	44133664	0.0146881	0.191928	1.83304
ALGA0018869	3	47473518	0.014717	0.147446	1.83218
MARC0016359	3	47489076	0.014717	0.147446	1.83218
ALGA0018856	3	47535462	0.014717	0.147446	1.83218
ASGA0014485	3	47557567	0.014717	0.147446	1.83218
ALGA0104619	3	47697998	0.014717	0.147446	1.83218
H3GA0007359	2	113122873	0.0147437	0.404448	1.83139
ALGA0031583	5	31022891	0.0148418	0.383855	1.82851
MARC0083766	6	136676004	0.0148524	0.37397	1.8282
INRA0049850	15	87793712	0.0148945	0.406096	1.82697
ASGA0070147	15	87848920	0.0148945	0.406096	1.82697
H3GA0049609	17	54676990	0.0149156	0.269357	1.82636
ASGA0025547	5	51999725	0.0149247	0.299012	1.82609
ALGA0091104	16	60317804	0.0149262	0.120264	1.82605
MARC0054934	8	8757524	0.0149302	0.360791	1.82593
MARC0013261	8	8771075	0.0149302	0.360791	1.82593
ALGA0109219	1	17952156	0.0149788	0.275124	1.82452
ALGA0019522	3	64566459	0.0149791	0.383855	1.82451
ALGA0076744	14	32122641	0.0149906	0.421746	1.82418
MARC0083106	17	54601392	0.015009	0.301483	1.82365
MARC0098422	8	82221614	0.0150108	0.136738	1.8236
DIAS0004579	2	142401364	0.015014	0.331137	1.8235
H3GA0031333	11	11918367	0.0150266	0.384679	1.82314
H3GA0009710	3	58968002	0.0150438	0.284185	1.82264
MARC0104547	12	59541318	0.0150593	0.49341	1.82219
M1GA0021132	16	65915295	0.015078	0.0823723	1.82166
ASGA0027885	6	25836786	0.0150906	0.282537	1.82129
BGIS0005321	15	65680055	0.0151083	0.426689	1.82078
ALGA0031072	5	19260282	0.015144	0.233114	1.81976
MARC0004667	6	26566645	0.0151542	0.386326	1.81947
DRGA0006304	5	97647617	0.0151602	0.320428	1.8193
ALGA0007305	1	185861180	0.01518	0.384679	1.81873
ASGA0042722	9	42044924	0.0151883	0.468699	1.81849
ASGA0082131	10	55650149	0.0151911	0.341021	1.81841
ASGA0096434	16	75370120	0.0151955	0.40939	1.81829
ALGA0066222	12	35716520	0.0152622	0.158979	1.81638
MARC0081247	3	59975222	0.0152801	0.433278	1.81587
MARC0100038	3	59978761	0.0152801	0.433278	1.81587
M1GA0009555	7	9690523	0.0153485	0.484349	1.81393
ASGA0090883	8	1740945	0.0153629	0.1771	1.81353
ALGA0070394	13	55217018	0.0153667	0.200988	1.81342
DIAS0002588	9	45853528	0.0154218	0.0658979	1.81186
SIRI0000155	7	24787811	0.0154257	0.388797	1.81176
H3GA0044712	15	87698278	0.015513	0.406096	1.8093
MARC0034270	4	21659966	0.0155652	0.244646	1.80784
MARC0077437	16	64596335	0.0155677	0.4514	1.80778
H3GA0016207	5	31110522	0.0155831	0.356672	1.80735
ALGA0006660	1	161434399	0.0155926	0.120264	1.80708
INRA0052449	17	6381649	0.0155936	0.14168	1.80705
M1GA0007896	5	66897410	0.0156403	0.360791	1.80575
H3GA0008586	3	9510523	0.0157012	0.386326	1.80407
ALGA0039477	7	22152108	0.015729	0.228171	1.8033
ALGA0095754	17	52465466	0.0157384	0.456343	1.80304
ASGA0084981	12	58787247	0.015751	0.401153	1.80269
SIRI0000047	12	37178111	0.015766	0.0856672	1.80228
MARC0115537	12	37253607	0.015766	0.0856672	1.80228
H3GA0006144	2	17033677	0.0157776	0.109555	1.80196
H3GA0019890	7	9842028	0.0157821	0.5	1.80184
ALGA0071636	13	104120690	0.0158525	0.353377	1.7999
MARC0090409	2	37783291	0.0158613	0.411862	1.79966
MARC0063378	16	56507499	0.0158903	0.228171	1.79887
H3GA0009846	3	68926854	0.015936	0.0741351	1.79762
H3GA0023131	7	112863085	0.0159452	0.443163	1.79737
INRA0048844	15	12928072	0.0160117	0.462932	1.79556
MARC0094394	12	8754536	0.0160576	0.176277	1.79432
DRGA0011794	12	49104630	0.0160888	0.0527183	1.79348
ALGA0007045	1	174383081	0.0161211	0.149094	1.79261
MARC0092489	1	174404774	0.0161211	0.149094	1.79261
ASGA0089384	6	4817058	0.016137	0.425865	1.79218
DRGA0006521	6	16677119	0.0161421	0.163921	1.79204
ALGA0039710	7	24764780	0.0161548	0.428336	1.7917
ASGA0077354	17	48491781	0.0161807	0.228171	1.791
ASGA0072233	16	8989288	0.0162385	0.205107	1.78946
ALGA0027255	4	99179827	0.0162627	0.453871	1.78881
ASGA0054385	12	36269247	0.0162957	0.118616	1.78793
MARC0031638	1	50739400	0.0163008	0.19028	1.78779
MARC0039651	1	272267014	0.0163022	0.45799	1.78775
ASGA0102953	6	105402273	0.016322	0.471993	1.78723
H3GA0011763	4	8322943	0.016335	0.35832	1.78688
H3GA0031765	11	30812281	0.0163565	0.0724876	1.78631
H3GA0046216	16	21447624	0.0163721	0.0609555	1.78589
ASGA0100328	6	4806201	0.0164077	0.421746	1.78495
ASGA0061938	14	20676734	0.0164199	0.395387	1.78463
ASGA0092647	13	22299929	0.0164594	0.233937	1.78359
MARC0073797	13	22300091	0.0164594	0.233937	1.78359
MARC0088651	3	9431382	0.0164822	0.062603	1.78299
MARC0006637	7	22951243	0.0164874	0.363262	1.78285
DRGA0013843	14	53652798	0.0165236	0.145799	1.7819
ALGA0006891	1	167622960	0.0166275	0.42916	1.77917
ASGA0014074	3	29351408	0.0166351	0.145799	1.77897
ASGA0044949	9	130539967	0.0166434	0.122735	1.77876
MARC0079844	2	48041248	0.0166511	0.242175	1.77856
ASGA0042177	9	25259911	0.0166628	0.484349	1.77825
ALGA0077404	14	46563973	0.0166804	0.300659	1.77779
ASGA0032270	7	28310459	0.016701	0.47117	1.77726
H3GA0013868	4	103254710	0.0167062	0.306425	1.77712
ALGA0083511	15	5830895	0.0167271	0.112026	1.77658
MARC0018653	9	98520190	0.0167346	0.2743	1.77639
ASGA0017873	4	7875059	0.0167608	0.413509	1.7757
MARC0013023	14	59263540	0.0167936	0.169687	1.77486
M1GA0011802	8	11637373	0.0168078	0.19687	1.77449
ASGA0039925	8	125388242	0.0168446	0.381384	1.77354
DIAS0001176	8	125427292	0.0168446	0.381384	1.77354
MARC0040388	12	34543584	0.0169136	0.474465	1.77176
ALGA0108882	15	27778047	0.0169228	0.325371	1.77153
ALGA0070708	13	64970543	0.0169286	0.251236	1.77138
ALGA0103156	18	13418038	0.0169498	0.394563	1.77083
ALGA0020864	3	110028651	0.0169959	0.474465	1.76966
ASGA0100525	12	54846353	0.0170126	0.438221	1.76923
ASGA0104116	3	60157640	0.0170144	0.333608	1.76918
ALGA0103623	3	60211109	0.0170144	0.333608	1.76918
ALGA0119782	3	60216589	0.0170144	0.333608	1.76918
SIRI0001067	7	99138052	0.0170171	0.127677	1.76911
ASGA0039155	8	82441916	0.0170195	0.185338	1.76905
ASGA0023648	4	1100547	0.0170546	0.392916	1.76816
H3GA0031293	11	10367680	0.0171432	0.092257	1.76591
ALGA0115648	6	146323701	0.0171494	0.115321	1.76575
ASGA0013249	3	9615188	0.0171815	0.24547	1.76494
ASGA0020402	4	77192065	0.0172332	0.177924	1.76363
MARC0046431	8	3528063	0.0172419	0.450577	1.76341
ASGA0012523	2	141919803	0.0172762	0.231466	1.76255
CASI0006652	15	11351127	0.0173243	0.208402	1.76134
ASGA0057924	13	63998549	0.0173265	0.196046	1.76129
ALGA0027774	4	105979942	0.0173315	0.195222	1.76116
ALGA0006442	1	150144057	0.0173391	0.438221	1.76097
ASGA0032276	7	28332741	0.0173721	0.476112	1.76015
ALGA0013695	2	47997430	0.017389	0.149094	1.75973
ASGA0060337	6	149743652	0.0173955	0.140857	1.75956
ASGA0092817	10	44163959	0.017398	0.202636	1.7595
ALGA0026100	4	77017214	0.0174019	0.104613	1.7594
MARC0002058	3	58626882	0.0174267	0.388797	1.75878
MARC0026696	6	18598463	0.0174409	0.453048	1.75843
MARC0107572	13	102229797	0.017451	0.347611	1.75818
ASGA0058651	13	102292010	0.017451	0.347611	1.75818
ALGA0071651	13	106006697	0.017451	0.347611	1.75818
ALGA0071652	13	106068679	0.017451	0.347611	1.75818
ALGA0071654	13	106234220	0.017451	0.347611	1.75818
INRA0040820	13	106323230	0.017451	0.347611	1.75818
H3GA0037164	13	106366900	0.017451	0.347611	1.75818
ALGA0027279	4	99475854	0.0174792	0.433278	1.75748
ASGA0062369	14	26835204	0.0174897	0.301483	1.75722
ASGA0100221	16	67044765	0.0175742	0.19687	1.75512
ALGA0076734	14	31854227	0.0176205	0.34514	1.75398
H3GA0039681	14	32167015	0.0176205	0.34514	1.75398
DIAS0000085	14	31744385	0.0176789	0.285008	1.75254
CASI0005881	7	73134134	0.017683	0.171334	1.75245
MARC0097056	1	20482714	0.0176977	0.102142	1.75208
ALGA0090976	16	56036253	0.0177073	0.280066	1.75185
MARC0044936	9	89916263	0.0177482	0.211697	1.75085
MARC0064460	3	9482080	0.0177564	0.362438	1.75065
MARC0051617	13	98861602	0.0177583	0.35832	1.7506
ALGA0119762	7	28998408	0.0177723	0.375618	1.75026
ALGA0070715	13	65959022	0.0177888	0.184514	1.74985
ALGA0041228	7	43273364	0.0178021	0.475288	1.74953
H3GA0022712	7	99491117	0.0178678	0.0584843	1.74793
MARC0085465	17	52872738	0.0178825	0.220758	1.74757
ALGA0003867	1	60861315	0.0178835	0.468699	1.74755
INRA0026398	7	68110112	0.017922	0.19028	1.74661
H3GA0022038	7	68213063	0.017922	0.19028	1.74661
ASGA0034456	7	68344394	0.017922	0.19028	1.74661
ASGA0034457	7	68408727	0.017922	0.19028	1.74661
ALGA0076523	14	26773435	0.0179983	0.485173	1.74477
H3GA0002778	1	131888278	0.0180017	0.411038	1.74469
ALGA0039858	7	26331485	0.0180674	0.292422	1.7431
ASGA0049159	11	1689038	0.018135	0.29654	1.74148
ASGA0102561	6	66465857	0.0181855	0.495058	1.74027
DRGA0003362	2	112922758	0.0181877	0.407743	1.74022
ALGA0019358	3	59790508	0.0181943	0.332784	1.74006
ASGA0094879	6	16306874	0.0182051	0.425865	1.73981
MARC0053910	3	61851017	0.0182441	0.364909	1.73888
MARC0088978	3	62395008	0.0182441	0.364909	1.73888
MARC0094930	3	62568917	0.0182441	0.364909	1.73888
ASGA0014925	3	62823153	0.0182441	0.364909	1.73888
ASGA0032255	7	27765368	0.0182715	0.459638	1.73823
ASGA0068640	15	12766436	0.0183059	0.275124	1.73741
MARC0049506	8	82846381	0.0183351	0.188633	1.73672
MARC0032347	3	58000307	0.018341	0.286656	1.73658
H3GA0032363	11	67830653	0.0183897	0.491763	1.73543
ASGA0083786	6	4787211	0.018401	0.42257	1.73516
MARC0031004	6	17729820	0.0184649	0.305601	1.73365
ASGA0105973	6	28775349	0.0184738	0.121087	1.73344
ALGA0034986	6	28931222	0.0184738	0.121087	1.73344
ASGA0062705	14	35140372	0.0184813	0.449753	1.73327
INRA0011961	4	197815	0.018514	0.46458	1.7325
M1GA0022378	17	56865815	0.0185474	0.378089	1.73172
MARC0100375	12	38305855	0.0185595	0.484349	1.73143
MARC0057715	13	48961373	0.018608	0.158979	1.7303
MARC0023380	1	13803972	0.0186312	0.253707	1.72976
MARC0019126	4	103147977	0.0186373	0.0947282	1.72962
H3GA0048042	17	19474175	0.0186398	0.243822	1.72956
ALGA0091391	16	67193370	0.0186405	0.123558	1.72954
H3GA0014537	4	121858553	0.0186509	0.192751	1.7293
ASGA0026230	5	70588230	0.018661	0.222405	1.72907
DRGA0007413	7	26015939	0.0186747	0.0881384	1.72875
ALGA0022760	4	7823048	0.018678	0.473641	1.72867
ASGA0089246	16	20883268	0.0187166	0.0584843	1.72777
MARC0001745	15	97862127	0.0187233	0.390445	1.72762
ALGA0044169	7	101500822	0.0188008	0.0807249	1.72582
ALGA0044175	7	101528626	0.0188008	0.0807249	1.72582
MARC0058763	13	57681225	0.0188015	0.202636	1.72581
ALGA0063752	11	72266802	0.0188192	0.461285	1.7254
ASGA0021401	4	100139495	0.0188213	0.462109	1.72535
ALGA0039452	7	22008244	0.0188497	0.459638	1.7247
ALGA0123252	6	14904740	0.0188534	0.110379	1.72461
ASGA0058659	13	104191643	0.0189625	0.34514	1.7221
ASGA0083507	7	19971763	0.0189828	0.341021	1.72164
ALGA0122242	5	79349346	0.0190491	0.202636	1.72013
ASGA0085006	5	79359559	0.0190491	0.202636	1.72013
ALGA0039995	7	27620599	0.0191048	0.46458	1.71886
ASGA0032254	7	27739781	0.0191048	0.46458	1.71886
ALGA0049502	8	123775336	0.0191202	0.116969	1.71851
ALGA0118948	6	18578601	0.019129	0.449753	1.71831
ASGA0100103	6	18617176	0.019129	0.449753	1.71831
ASGA0082602	1	274203171	0.0191301	0.265239	1.71828
MARC0093022	2	130287065	0.0191497	0.109555	1.71784
ALGA0015931	2	130287402	0.0191497	0.109555	1.71784
MARC0028095	5	6848253	0.0191595	0.200988	1.71762
M1GA0017545	13	53721622	0.0191812	0.413509	1.71713
ASGA0032092	7	24924285	0.0191899	0.465404	1.71693
ASGA0047924	10	44066455	0.0191928	0.205931	1.71686
ALGA0109742	10	44080030	0.0191928	0.205931	1.71686
H3GA0014896	4	128432813	0.0192272	0.0510708	1.71608
H3GA0007354	2	112937493	0.0192797	0.405272	1.7149
MARC0019261	16	45580283	0.0192981	0.0494234	1.71449
H3GA0014518	4	121405175	0.0193033	0.140857	1.71437
ALGA0086474	15	97069919	0.0193041	0.366557	1.71435
ALGA0053654	9	68794996	0.0193117	0.285832	1.71418
H3GA0039489	14	25806499	0.0193211	0.389621	1.71397
ALGA0115014	3	56175124	0.0193334	0.0724876	1.71369
ASGA0083509	5	81259094	0.0193686	0.1771	1.7129
M1GA0008064	5	81306048	0.0193686	0.1771	1.7129
ALGA0033192	5	81322256	0.0193686	0.1771	1.7129
ALGA0014960	2	110216639	0.0193826	0.14168	1.71259
H3GA0049633	17	55079324	0.0194066	0.174629	1.71205
ALGA0065635	12	24102459	0.0194533	0.26771	1.71101
ALGA0076751	14	32232714	0.0194694	0.345964	1.71065
ASGA0062569	14	32258477	0.0194694	0.345964	1.71065
ALGA0108341	17	4572807	0.0194757	0.275124	1.71051
INRA0049414	15	52741295	0.0194917	0.140033	1.71015
ASGA0074570	16	75340306	0.0194918	0.419275	1.71015
ALGA0003220	1	49632560	0.0194928	0.209226	1.71013
H3GA0020752	7	30013400	0.0195166	0.369028	1.7096
ALGA0070637	13	63321716	0.0195235	0.2743	1.70944
ASGA0070239	15	102260926	0.0195418	0.14827	1.70904
ALGA0032961	5	75661171	0.0195553	0.293245	1.70874
ALGA0032963	5	75676372	0.0195553	0.293245	1.70874
MARC0022736	16	69208557	0.019587	0.292422	1.70803
H3GA0013985	4	105130745	0.0196916	0.246293	1.70572
ALGA0113696	4	105135757	0.0196916	0.246293	1.70572
ALGA0027730	4	105152424	0.0196916	0.246293	1.70572
H3GA0016959	5	80683456	0.0197409	0.266063	1.70463
ASGA0023647	4	1113295	0.0197602	0.39374	1.70421
DIAS0000770	9	57550588	0.0197789	0.23229	1.7038
ALGA0053308	9	57578265	0.0197789	0.23229	1.7038
H3GA0013765	4	100012642	0.0198016	0.488468	1.7033
ASGA0099369	11	74021323	0.0198185	0.116969	1.70293
MARC0090910	15	19372625	0.0198906	0.420099	1.70135
ASGA0015001	3	66346684	0.0199174	0.396211	1.70077
H3GA0039720	14	34214979	0.0200262	0.321252	1.6984
MARC0040190	8	11670457	0.0200369	0.263591	1.69817
MARC0005038	8	125999733	0.0200491	0.373147	1.69791
ALGA0019245	3	57800391	0.0200712	0.497529	1.69743
ALGA0019250	3	57814670	0.0200712	0.497529	1.69743
H3GA0044725	15	94377163	0.0200756	0.229819	1.69733
ALGA0019596	3	68244097	0.0201114	0.0724876	1.69656
ALGA0118277	4	1232672	0.0201337	0.392092	1.69608
ALGA0102523	16	60632572	0.0201385	0.474465	1.69597
ALGA0096196	17	57090892	0.0202489	0.273476	1.6936
H3GA0015859	5	17042096	0.0204581	0.495881	1.68914
ALGA0095584	17	49708017	0.0204911	0.0502471	1.68843
ALGA0100978	2	48117024	0.0205633	0.282537	1.68691
H3GA0022607	7	95197324	0.0205698	0.391269	1.68677
ALGA0036718	6	131300502	0.0206091	0.498353	1.68594
ALGA0009135	1	250497324	0.0206203	0.405272	1.6857
ASGA0068697	15	14817945	0.0206326	0.278418	1.68545
ALGA0108453	6	19461652	0.0206434	0.429984	1.68522
ASGA0095649	6	19476080	0.0206434	0.429984	1.68522
MARC0029984	4	102285196	0.0206581	0.395387	1.68491
ASGA0058621	13	98798291	0.0206676	0.361614	1.68471
DRGA0012781	13	98819803	0.0206676	0.361614	1.68471
H3GA0033856	12	21698798	0.0206835	0.30972	1.68438
ASGA0021701	4	105007700	0.0206931	0.319605	1.68417
H3GA0053789	12	3473632	0.0206993	0.436573	1.68404
ASGA0004902	1	149967322	0.0207033	0.430807	1.68396
ASGA0062222	14	24472907	0.0207249	0.478583	1.68351
ALGA0033471	5	89256566	0.0207304	0.144152	1.68339
ASGA0106111	16	19953113	0.0207485	0.322076	1.68301
MARC0017049	15	11997973	0.0207883	0.208402	1.68218
ASGA0013632	3	14977162	0.020806	0.447282	1.68181
ASGA0043220	9	54752588	0.0208454	0.0873147	1.68099
MARC0007459	9	55084190	0.0208454	0.0873147	1.68099
ALGA0022817	4	8360775	0.0208827	0.311367	1.68021
H3GA0041844	14	105729178	0.0208917	0.213344	1.68003
INRA0002111	1	46506020	0.0209093	0.360791	1.67966
DRGA0009637	9	100962437	0.0209244	0.062603	1.67935
DRGA0009641	9	101015856	0.0209244	0.062603	1.67935
DRGA0009640	9	101035688	0.0209244	0.062603	1.67935
MARC0050152	7	43245762	0.0209409	0.476936	1.679
INRA0004984	1	161610871	0.0209736	0.173806	1.67833
MARC0111678	9	100748301	0.0209746	0.181219	1.67831
MARC0060452	11	68227595	0.0210057	0.439868	1.67766
MARC0069472	5	14820993	0.0210296	0.231466	1.67717
ALGA0044384	7	105990032	0.0210862	0.286656	1.676
ALGA0036723	6	131278864	0.0210975	0.498353	1.67577
ALGA0088675	16	3850696	0.0211076	0.37397	1.67556
ASGA0014859	3	59618741	0.0211078	0.434926	1.67556
ASGA0014960	3	64101848	0.0211152	0.234761	1.6754
MARC0094564	15	28543617	0.021127	0.492586	1.67516
M1GA0016433	12	24043448	0.0211362	0.266886	1.67497
ASGA0101684	12	60352653	0.0211567	0.37397	1.67455
ASGA0043547	9	61002388	0.0211654	0.343493	1.67437
M1GA0004806	3	119988261	0.021188	0.0807249	1.67391
ALGA0107784	5	30657421	0.0211967	0.475288	1.67373
ASGA0074337	16	72458628	0.0212252	0.400329	1.67315
ALGA0076395	14	25847319	0.0212348	0.205931	1.67295
H3GA0024222	8	7236422	0.0212611	0.431631	1.67241
MARC0074453	6	26478154	0.0213416	0.265239	1.67077
H3GA0022747	7	100276800	0.0213717	0.43575	1.67016
ALGA0076293	14	25000729	0.0213785	0.42257	1.67002
ALGA0076300	14	25013151	0.0213785	0.42257	1.67002
ASGA0051811	11	70965416	0.0213861	0.479407	1.66987
MARC0075926	3	56668677	0.021406	0.413509	1.66947
MARC0012165	5	37128090	0.0214379	0.193575	1.66882
MARC0105816	9	58145166	0.0214626	0.394563	1.66832
ALGA0064081	11	75940366	0.0214795	0.205107	1.66797
ASGA0043888	9	78507876	0.0214941	0.498353	1.66768
ASGA0103778	18	33593228	0.0214953	0.205931	1.66766
ASGA0082552	9	50770695	0.021504	0.322076	1.66748
MARC0085734	14	35165807	0.0215171	0.402801	1.66722
ALGA0006468	1	151303056	0.0215724	0.42916	1.6661
ASGA0004909	1	150122694	0.0216228	0.379736	1.66509
ALGA0107336	1	109585775	0.0216599	0.116969	1.66434
M1GA0008040	5	78381510	0.0216837	0.345964	1.66387
ALGA0007251	1	184421568	0.0217501	0.238056	1.66254
MARC0056056	1	184465493	0.0217501	0.238056	1.66254
H3GA0003422	1	184542409	0.0217501	0.238056	1.66254
ALGA0118718	1	184690384	0.0217501	0.238056	1.66254
MARC0019720	2	132479735	0.0217554	0.498353	1.66243
ALGA0071633	13	103828338	0.0217827	0.443987	1.66189
MARC0060283	13	103847770	0.0217827	0.443987	1.66189
ASGA0005207	1	167381761	0.021785	0.35173	1.66184
ALGA0108450	7	26745500	0.0218027	0.139209	1.66149
DIAS0001596	8	30540191	0.0218247	0.214992	1.66105
ALGA0019537	3	64904808	0.0218255	0.0551895	1.66104
ALGA0019553	3	65191804	0.0218255	0.0551895	1.66104
DRGA0003986	3	65464686	0.0218255	0.0551895	1.66104
MARC0030891	3	65732950	0.0218255	0.0551895	1.66104
MARC0051126	14	136273177	0.0218609	0.252883	1.66033
ASGA0001863	1	28024964	0.0218632	0.151565	1.66029
ALGA0110604	13	107443332	0.0218813	0.382208	1.65993
ALGA0007253	1	184510294	0.0219423	0.233937	1.65872
H3GA0049480	17	52791729	0.021968	0.258649	1.65821
ASGA0085637	1	250506580	0.0219861	0.401977	1.65785
ALGA0122801	10	48440886	0.0220254	0.378913	1.65708
ASGA0090962	13	53496843	0.0220303	0.475288	1.65698
ALGA0090971	16	55940212	0.022072	0.273476	1.65616
INRA0030658	8	126684006	0.022093	0.0790774	1.65574
H3GA0038468	14	4880406	0.0221153	0.218287	1.65531
MARC0017753	9	25217369	0.0221183	0.478583	1.65525
ASGA0090333	9	25219410	0.0221183	0.478583	1.65525
ASGA0042191	9	25323353	0.0221183	0.478583	1.65525
ALGA0113773	8	75567134	0.0221709	0.475288	1.65422
ALGA0104287	3	56549041	0.0221795	0.228995	1.65405
ALGA0040424	7	32995069	0.0222443	0.401153	1.65278
ALGA0031814	5	41990375	0.0223147	0.23229	1.65141
ALGA0055124	9	124014132	0.0223348	0.140033	1.65102
H3GA0055145	1	271239685	0.0223945	0.0782537	1.64986
ALGA0123193	4	946845	0.0224053	0.48682	1.64965
H3GA0052550	3	95567908	0.0224342	0.436573	1.64909
ALGA0027060	4	96647290	0.0224405	0.419275	1.64897
ASGA0104198	3	44449883	0.0224497	0.263591	1.64879
ASGA0010093	2	40098991	0.0224693	0.0510708	1.64841
ALGA0092388	16	78897466	0.0225123	0.472817	1.64758
H3GA0003418	1	184443840	0.0225436	0.235585	1.64698
H3GA0047189	16	72533983	0.0225756	0.485997	1.64636
ALGA0103551	3	67912623	0.0225855	0.151565	1.64617
ALGA0114559	6	16246545	0.0226142	0.341021	1.64562
DRGA0007517	7	34222292	0.0226661	0.191104	1.64462
ASGA0097619	13	99536349	0.0226693	0.352554	1.64456
MARC0091522	13	99560462	0.0226693	0.352554	1.64456
ASGA0092770	13	99602472	0.0226693	0.352554	1.64456
MARC0011995	13	99737557	0.0226693	0.352554	1.64456
H3GA0056745	12	59458958	0.022678	0.461285	1.6444
ALGA0080725	14	105455475	0.0226954	0.268534	1.64406
ASGA0065848	14	105988669	0.022707	0.299012	1.64384
ALGA0106310	13	99910852	0.0227112	0.353377	1.64376
ALGA0071617	13	100000258	0.0227112	0.353377	1.64376
ASGA0058640	13	100113420	0.0227112	0.353377	1.64376
INRA0040797	13	100133651	0.0227112	0.353377	1.64376
MARC0062876	17	53687693	0.0227656	0.442339	1.64272
ASGA0088880	9	81514623	0.0227821	0.491763	1.64241
ASGA0031275	7	11964728	0.0227963	0.0675453	1.64213
ALGA0029781	4	934595	0.022809	0.405272	1.64189
DIAS0002671	13	100774794	0.0228349	0.339374	1.6414
ASGA0103427	15	27792495	0.0228418	0.314662	1.64127
ASGA0102523	6	67910441	0.0228608	0.378913	1.64091
ALGA0063795	11	73046566	0.0228614	0.327842	1.6409
MARC0014173	15	12434435	0.0228946	0.45799	1.64027
DRGA0007396	7	25565917	0.0229502	0.20346	1.63921
ASGA0002356	1	37320655	0.022959	0.434926	1.63905
ALGA0083040	14	136125780	0.0229973	0.228995	1.63832
ALGA0066858	12	49369630	0.023048	0.210049	1.63737
ASGA0032123	7	25400951	0.0230483	0.18369	1.63736
ALGA0009811	1	259005401	0.0231049	0.477759	1.6363
MARC0016324	6	64629304	0.0231073	0.438221	1.63625
ALGA0058615	10	41094641	0.0231078	0.444811	1.63624
ALGA0083066	14	136073481	0.023126	0.251236	1.6359
MARC0007221	4	78659745	0.0231441	0.0881384	1.63556
H3GA0024611	8	29192102	0.0232001	0.339374	1.63451
ALGA0120562	16	18670587	0.0232106	0.365733	1.63431
MARC0000539	18	47081764	0.0232236	0.149918	1.63407
MARC0018781	10	1094605	0.0232394	0.483526	1.63377
DRGA0007746	7	66653131	0.0232537	0.439868	1.63351
ASGA0019465	4	39745261	0.0232719	0.108731	1.63317
MARC0021953	11	69242304	0.0232968	0.155684	1.6327
ASGA0088842	6	28394342	0.0233356	0.448929	1.63198
ALGA0028983	4	121768098	0.0233785	0.266886	1.63118
DBMA0000166	2	142317181	0.0234014	0.325371	1.63076
DRGA0008277	8	7745358	0.0234055	0.0510708	1.63068
ALGA0114861	2	110273168	0.0234779	0.140033	1.62934
ALGA0114316	6	152944549	0.0235044	0.412685	1.62885
MARC0008356	4	99805067	0.0235215	0.448105	1.62854
ASGA0091434	6	27236592	0.0235337	0.214992	1.62831
ASGA0054658	12	41734343	0.0235472	0.369852	1.62806
ALGA0101657	6	92986852	0.0235646	0.297364	1.62774
ALGA0039947	7	27045611	0.0235718	0.411862	1.62761
ASGA0029510	6	135779674	0.0236038	0.425865	1.62702
ALGA0039363	7	20941732	0.0236135	0.156507	1.62684
ASGA0076782	17	36755128	0.0237364	0.0642504	1.62459
M1GA0001259	1	184142784	0.0237505	0.236409	1.62433
ALGA0087744	15	128560678	0.0237643	0.439868	1.62407
MARC0018399	10	47902144	0.0237696	0.0766063	1.62398
SIRI0000293	4	120026231	0.0237798	0.356672	1.62379
MARC0068415	9	137346760	0.0238556	0.178748	1.62241
DBWU0000652	8	84101692	0.0238644	0.224053	1.62225
ASGA0088718	8	84747021	0.0238644	0.224053	1.62225
M1GA0017015	12	53913684	0.0238754	0.283361	1.62205
ALGA0075075	14	9829011	0.0239021	0.442339	1.62156
ASGA0004340	1	117703349	0.0239424	0.261944	1.62083
ALGA0014352	2	88974736	0.0239643	0.33855	1.62044
ASGA0077585	17	52565134	0.0240016	0.341845	1.61976
ALGA0042433	7	65718810	0.024042	0.253707	1.61903
ALGA0113132	13	53494864	0.0240647	0.470346	1.61862
ASGA0030638	7	3905792	0.0240653	0.30972	1.61861
ALGA0026129	4	77779378	0.024108	0.11285	1.61784
ASGA0020413	4	77799659	0.024108	0.11285	1.61784
MARC0015385	4	77828068	0.024108	0.11285	1.61784
ALGA0102048	6	18936447	0.024141	0.448929	1.61724
ALGA0052431	9	38486361	0.0241858	0.0914333	1.61644
MARC0030807	6	105346250	0.0241944	0.462109	1.61629
M1GA0005230	4	3349789	0.0242009	0.406919	1.61617
ALGA0109598	9	130833557	0.0242328	0.124382	1.6156
ASGA0001543	1	19655576	0.0242782	0.420099	1.61478
DRGA0007421	7	26206557	0.0242828	0.215815	1.6147
ASGA0098408	6	18690890	0.0242957	0.448105	1.61447
ASGA0089119	1	225220018	0.0243056	0.395387	1.61429
INRA0043576	14	34459747	0.024312	0.33196	1.61418
ALGA0080732	14	105884062	0.0243154	0.298188	1.61412
H3GA0040278	14	54677750	0.0243263	0.470346	1.61392
MARC0034418	11	50900708	0.0243987	0.159802	1.61263
H3GA0009807	3	64840575	0.024428	0.307249	1.61211
H3GA0032609	11	74059775	0.0244507	0.0988468	1.61171
MARC0028434	9	66328528	0.0244626	0.298188	1.6115
ASGA0100851	3	61480692	0.0244845	0.42257	1.61111
MARC0089437	7	24217931	0.0245136	0.406919	1.61059
H3GA0037153	13	100156479	0.0245176	0.355848	1.61052
ASGA0077825	17	54871591	0.0245406	0.234761	1.61011
ASGA0083137	9	138505307	0.0245974	0.168863	1.60911
DRGA0001218	1	80708717	0.0246395	0.46458	1.60837
ALGA0004579	1	80772877	0.0246395	0.46458	1.60837
ALGA0115027	6	128914390	0.0246453	0.188633	1.60827
ALGA0002697	1	37490387	0.024669	0.259473	1.60785
ASGA0093860	10	42950762	0.0247082	0.266886	1.60716
ALGA0030187	5	9259251	0.0247132	0.397858	1.60707
MARC0101501	9	63658281	0.0247403	0.323723	1.60659
DRGA0003056	2	83342068	0.0247699	0.10626	1.60608
ALGA0103761	10	47805800	0.0247729	0.137562	1.60602
H3GA0021205	7	37145252	0.024784	0.466227	1.60583
H3GA0044706	15	85706014	0.024821	0.293245	1.60518
ASGA0057783	13	55887792	0.024844	0.483526	1.60478
ALGA0040529	7	34187292	0.0248558	0.228995	1.60457
MARC0045265	5	31040204	0.0248661	0.126853	1.60439
M1GA0006480	4	112098503	0.0248878	0.329489	1.60401
MARC0109920	13	12443799	0.024916	0.167216	1.60352
ASGA0096589	16	35336487	0.0249268	0.103789	1.60333
ALGA0019589	3	67378030	0.0249359	0.053542	1.60317
ALGA0122395	3	67608274	0.0249359	0.053542	1.60317
MARC0007613	1	19950656	0.0250439	0.443163	1.6013
H3GA0035092	12	60950987	0.0250805	0.401153	1.60066
ALGA0118959	13	49564449	0.0250866	0.147446	1.60056
MARC0092953	6	18775570	0.0250869	0.439868	1.60055
ASGA0063489	14	54908358	0.0250886	0.370675	1.60052
ALGA0113975	13	107360944	0.0250948	0.383031	1.60042
H3GA0037169	13	107578358	0.0250948	0.383031	1.60042
ALGA0105486	13	155338412	0.0251091	0.427512	1.60017
ALGA0054026	9	82684693	0.0251205	0.11944	1.59997
H3GA0023123	7	112784720	0.0251513	0.447282	1.59944
ALGA0121878	2	128602118	0.0251535	0.15486	1.5994
ALGA0031321	5	24135911	0.025221	0.258649	1.59824
ALGA0107558	11	78260351	0.0252653	0.397035	1.59748
ALGA0052859	9	44351403	0.0252861	0.0568369	1.59712
ASGA0042933	9	44428462	0.0252861	0.0568369	1.59712
ALGA0121849	6	15012299	0.0253221	0.19028	1.5965
DIAS0000977	6	15036822	0.0253221	0.19028	1.5965
H3GA0044196	15	34662635	0.0253632	0.389621	1.5958
MARC0031890	16	73446269	0.0253757	0.467875	1.59558
MARC0086391	13	66468846	0.0253773	0.211697	1.59555
ALGA0002298	1	30874640	0.0254032	0.423394	1.59511
ASGA0019001	4	21146108	0.0254528	0.290774	1.59426
DIAS0000134	14	105797768	0.0255248	0.214992	1.59304
ASGA0021392	4	99967847	0.0255726	0.438221	1.59223
ALGA0124383	6	15279068	0.0255808	0.215815	1.59209
MARC0005498	6	15331231	0.0255808	0.215815	1.59209
MARC0097331	3	119717624	0.0255859	0.121087	1.592
H3GA0023120	7	112756851	0.0255902	0.420923	1.59193
ALGA0086522	15	102127593	0.0255923	0.0749588	1.59189
MARC0010692	1	268561790	0.0256071	0.277595	1.59164
ALGA0112558	1	270826950	0.0256253	0.0807249	1.59133
H3GA0038403	14	4338010	0.0256326	0.212521	1.59121
DIAS0004670	4	99218222	0.0256573	0.426689	1.59079
ASGA0021357	4	99233113	0.0256573	0.426689	1.59079
ALGA0027260	4	99279474	0.0256573	0.426689	1.59079
ALGA0005706	1	117583391	0.0256707	0.263591	1.59056
ALGA0039432	7	21629569	0.0256794	0.292422	1.59041
MARC0056638	11	73091716	0.0257149	0.295717	1.58981
ALGA0117926	10	1012049	0.0257267	0.46458	1.58962
M1GA0009471	7	5203033	0.0257668	0.134267	1.58894
ALGA0056719	10	7138510	0.0257717	0.467051	1.58886
MARC0009516	6	71724590	0.0258009	0.457166	1.58837
ASGA0071946	16	3692318	0.0258225	0.391269	1.588
ALGA0031862	5	46266348	0.0258619	0.137562	1.58734
H3GA0007766	2	134260136	0.0259015	0.408567	1.58668
ALGA0081341	14	116982855	0.0259338	0.227348	1.58613
ALGA0084335	15	20179261	0.0259467	0.492586	1.58592
MARC0113322	2	133040873	0.0259548	0.391269	1.58578
ASGA0021418	4	100821583	0.0259903	0.0873147	1.58519
ASGA0077814	17	54718055	0.0259997	0.265239	1.58503
ALGA0096293	17	57703700	0.0260767	0.363262	1.58375
H3GA0030848	11	949655	0.0260772	0.26112	1.58374
ASGA0105488	16	18506320	0.0260883	0.365733	1.58355
ASGA0068435	15	8031355	0.0260967	0.172982	1.58341
MARC0032224	6	18940219	0.0261618	0.443987	1.58233
ALGA0039345	7	20586603	0.0261703	0.445634	1.58219
ALGA0060899	11	12527006	0.0261762	0.469522	1.58209
MARC0028295	1	16113596	0.0262005	0.300659	1.58169
ASGA0069810	15	65712587	0.0262084	0.425865	1.58156
ASGA0069809	15	65724403	0.0262084	0.425865	1.58156
ALGA0085771	15	65749904	0.0262084	0.425865	1.58156
ALGA0035975	6	94122145	0.0262085	0.0708402	1.58156
ALGA0070406	13	55445966	0.0262248	0.462109	1.58129
ASGA0029645	6	143337920	0.0262351	0.116145	1.58112
DRGA0016445	17	1541165	0.0262815	0.144975	1.58035
ALGA0091846	16	72435097	0.0263144	0.395387	1.57981
ASGA0018870	4	19031287	0.0263144	0.149094	1.57981
ALGA0104980	4	77565987	0.0263208	0.0947282	1.5797
H3GA0054353	6	18991146	0.026341	0.445634	1.57937
ASGA0032671	7	32679004	0.0263622	0.145799	1.57902
MARC0026488	7	11146553	0.026431	0.48682	1.57789
H3GA0039454	14	24078831	0.0264721	0.242175	1.57721
H3GA0027625	9	59656236	0.0265152	0.420099	1.57651
ALGA0115138	13	59846888	0.0265375	0.179572	1.57614
ALGA0005699	1	117371417	0.026572	0.157331	1.57558
MARC0003302	8	11125039	0.0266023	0.33196	1.57508
MARC0067538	6	129793350	0.0266526	0.335255	1.57426
ALGA0036668	6	129821935	0.0266526	0.335255	1.57426
H3GA0049266	17	48503156	0.0266745	0.23888	1.5739
ASGA0001865	1	28092739	0.0266832	0.242175	1.57376
H3GA0036661	13	61916112	0.0267821	0.179572	1.57216
ALGA0019223	3	57336780	0.0267968	0.33855	1.57192
MARC0044644	9	107875496	0.0268043	0.280066	1.5718
ASGA0013344	3	11076493	0.0268282	0.278418	1.57141
DIAS0000939	4	100674706	0.0268322	0.455519	1.57134
MARC0044277	14	34099105	0.0268433	0.261944	1.57116
DRGA0012206	13	20987180	0.0268441	0.360791	1.57115
H3GA0021031	7	34952368	0.027037	0.427512	1.56804
ASGA0039163	8	82946118	0.0270513	0.1771	1.56781
H3GA0009832	3	68691317	0.0270523	0.423394	1.5678
ASGA0103508	3	68691871	0.0270523	0.423394	1.5678
MARC0114641	7	26970473	0.0270602	0.323723	1.56767
ALGA0101487	16	9194336	0.0271116	0.362438	1.56684
ALGA0103940	3	20437306	0.0271283	0.205107	1.56658
ALGA0032061	5	57689594	0.0271402	0.332784	1.56639
M1GA0021124	16	63138713	0.0271505	0.0650741	1.56622
ASGA0073755	16	63159093	0.0271505	0.0650741	1.56622
H3GA0027032	9	40476673	0.0272013	0.176277	1.56541
H3GA0053804	9	109802987	0.0272371	0.187809	1.56484
ASGA0042594	9	39915851	0.0272419	0.116969	1.56476
ASGA0096197	16	71309581	0.0272669	0.34514	1.56436
ALGA0085846	15	73900108	0.027284	0.301483	1.56409
H3GA0034688	12	50953963	0.0273169	0.137562	1.56357
ASGA0083383	18	16144023	0.0274188	0.417628	1.56195
H3GA0020852	7	31400744	0.0274418	0.133443	1.56159
ASGA0054900	12	48853728	0.027495	0.417628	1.56075
H3GA0039929	14	41380289	0.0275035	0.140033	1.56061
ALGA0070472	13	58139110	0.0275411	0.202636	1.56002
DIAS0002244	7	21001509	0.0275739	0.444811	1.5595
ALGA0093482	17	16966248	0.0275759	0.155684	1.55947
MARC0045589	14	24935911	0.0276113	0.410214	1.55891
H3GA0053864	6	53159968	0.0276215	0.222405	1.55875
ASGA0104037	6	53225968	0.0276215	0.222405	1.55875
ASGA0089838	6	53563443	0.0276215	0.222405	1.55875
ASGA0093393	6	53583900	0.0276215	0.222405	1.55875
ASGA0083858	5	11384957	0.0276798	0.306425	1.55784
ASGA0038951	8	71526810	0.0277494	0.4514	1.55675
MARC0063610	13	154526091	0.0277942	0.49341	1.55605
ALGA0123924	16	18914812	0.0277956	0.247117	1.55602
ALGA0124050	12	60396908	0.0278177	0.473641	1.55568
MARC0046883	1	37129315	0.0278547	0.411038	1.5551
MARC0114725	1	37204883	0.0278547	0.411038	1.5551
ALGA0002685	1	37343903	0.0278547	0.411038	1.5551
INRA0024899	7	33433466	0.0278642	0.144975	1.55495
INRA0024903	7	33536179	0.0278642	0.144975	1.55495
ALGA0110688	9	136897050	0.0278694	0.252883	1.55487
H3GA0056816	8	4499363	0.0279061	0.402801	1.5543
ASGA0027134	5	101202632	0.027949	0.487644	1.55363
ALGA0107981	9	121421097	0.0280035	0.336079	1.55279
ASGA0097568	9	138517855	0.0280293	0.4514	1.55239
ASGA0021451	4	101845618	0.028043	0.490939	1.55217
ASGA0077816	17	54748206	0.0280456	0.266063	1.55213
H3GA0027935	9	100846359	0.0280511	0.0873147	1.55205
MARC0012227	12	9639089	0.0280699	0.440692	1.55176
ASGA0104534	15	15423922	0.028113	0.204283	1.55109
ASGA0044321	9	111623821	0.028157	0.448929	1.55041
ALGA0066256	12	36648462	0.0281605	0.149094	1.55036
ALGA0015457	2	119577855	0.0281643	0.299012	1.5503
ASGA0021383	4	99841310	0.0281803	0.457166	1.55006
MARC0112630	12	14941183	0.0281955	0.285832	1.54982
ALGA0027115	4	97002310	0.0282255	0.448929	1.54936
MARC0030280	4	97072033	0.0282255	0.448929	1.54936
MARC0032149	9	91501337	0.0282442	0.115321	1.54907
MARC0045212	16	64562108	0.0282444	0.198517	1.54907
H3GA0020824	7	30589831	0.0283059	0.263591	1.54812
ASGA0032549	7	30613007	0.0283059	0.263591	1.54812
H3GA0001466	1	37024102	0.0283145	0.426689	1.54799
DRGA0000583	1	37056915	0.0283145	0.426689	1.54799
ALGA0114294	15	130629829	0.0283331	0.162273	1.54771
H3GA0004066	1	239954790	0.0283452	0.193575	1.54752
ALGA0114621	6	134117139	0.0283488	0.310544	1.54747
H3GA0045908	16	5867769	0.0283745	0.343493	1.54707
ALGA0087932	15	130220567	0.0283866	0.467051	1.54689
CASI0007582	11	68361543	0.0284012	0.16145	1.54666
ALGA0055054	9	123003538	0.0284144	0.0790774	1.54646
H3GA0037145	13	99086752	0.0284319	0.336079	1.54619
MARC0021524	13	99647029	0.0284439	0.354201	1.54601
M1GA0024645	6	18227429	0.0284666	0.398682	1.54566
ALGA0115612	13	60744217	0.0285057	0.178748	1.54507
H3GA0036633	13	60906200	0.0285057	0.178748	1.54507
ALGA0070565	13	60995101	0.0285057	0.178748	1.54507
ASGA0057858	13	61070118	0.0285057	0.178748	1.54507
H3GA0036642	13	61107898	0.0285057	0.178748	1.54507
ALGA0070579	13	61461102	0.0285057	0.178748	1.54507
ALGA0070583	13	61518290	0.0285057	0.178748	1.54507
DRGA0012516	13	61643390	0.0285057	0.178748	1.54507
ALGA0070595	13	61718862	0.0285057	0.178748	1.54507
MARC0016713	13	61779405	0.0285057	0.178748	1.54507
ALGA0092937	17	6687724	0.0285532	0.237232	1.54435
ALGA0091438	16	67632372	0.0285558	0.2257	1.54431
ALGA0044383	7	105954725	0.0285845	0.355848	1.54387
ALGA0063460	11	69298717	0.0286604	0.122735	1.54272
ALGA0065273	12	14969518	0.0286712	0.279242	1.54255
ALGA0058798	10	43709248	0.0286897	0.437397	1.54227
DRGA0003510	2	123348725	0.0287407	0.405272	1.5415
MARC0070949	2	123357528	0.0287407	0.405272	1.5415
DRGA0004052	3	82262864	0.0287792	0.208402	1.54092
MARC0051601	8	113193884	0.0287945	0.111203	1.54069
ALGA0105488	8	113224808	0.0287945	0.111203	1.54069
MARC0064185	13	102411104	0.028834	0.439868	1.5401
ALGA0122219	8	11393792	0.0288595	0.420099	1.53971
ALGA0017217	3	5699175	0.0288617	0.303954	1.53968
ASGA0071393	15	131916418	0.0288755	0.472817	1.53947
MARC0028671	11	71531688	0.0288824	0.467875	1.53937
ALGA0027580	4	103826709	0.0289649	0.387974	1.53813
ASGA0051677	11	69338167	0.028966	0.284185	1.53811
ASGA0096718	2	119928468	0.0289662	0.345964	1.53811
ASGA0049736	11	10399072	0.0289855	0.0889621	1.53782
M1GA0024879	12	6699678	0.028992	0.192751	1.53772
INRA0054583	17	55454598	0.0289972	0.163921	1.53764
ALGA0015993	2	131703356	0.0290094	0.07743	1.53746
DIAS0003143	16	69126146	0.0290145	0.4514	1.53739
ALGA0005321	1	104312297	0.0290254	0.31631	1.53722
ALGA0035037	6	30050012	0.029044	0.241351	1.53694
ALGA0114110	8	81954795	0.0290692	0.423394	1.53657
MARC0038747	2	128134988	0.0290748	0.280066	1.53648
DRGA0001546	1	138007535	0.0290828	0.350906	1.53636
MARC0013330	9	25192793	0.029142	0.414333	1.53548
ALGA0006170	1	139979406	0.0291605	0.341845	1.5352
ALGA0012186	2	16469219	0.0291703	0.191928	1.53506
ALGA0013578	2	43889455	0.0291863	0.401153	1.53482
ALGA0083017	14	135984952	0.029203	0.243822	1.53457
ASGA0038260	8	26826418	0.0292675	0.197694	1.53361
ALGA0076552	14	27217553	0.0292797	0.20346	1.53343
ASGA0074201	16	71096389	0.0293162	0.261944	1.53289
H3GA0049000	17	41012317	0.0293203	0.0782537	1.53283
ASGA0055477	12	60925991	0.0293541	0.406096	1.53233
DIAS0001170	3	111925143	0.0293748	0.469522	1.53203
ASGA0093392	1	251748865	0.0293753	0.472817	1.53202
ASGA0091172	5	78360823	0.0294013	0.100494	1.53163
ALGA0007327	1	187174070	0.0294032	0.411038	1.53161
ALGA0035159	6	35004936	0.0294265	0.0790774	1.53126
ASGA0015183	3	76458361	0.0295416	0.214992	1.52957
DRGA0000203	1	19542020	0.0295544	0.0955519	1.52938
ASGA0066134	14	4905878	0.0295577	0.182043	1.52933
DRGA0008718	8	96066247	0.0296202	0.436573	1.52841
ALGA0106818	6	18314142	0.0296246	0.410214	1.52835
ALGA0120827	6	18349390	0.0296246	0.410214	1.52835
ALGA0003149	1	47989072	0.0296294	0.472817	1.52828
ALGA0012975	2	33195261	0.0296685	0.135091	1.5277
ALGA0069815	13	41453098	0.0296987	0.426689	1.52726
MARC0009774	3	49349898	0.0297419	0.138386	1.52663
ASGA0070736	15	124566067	0.0297815	0.499176	1.52605
ALGA0006154	1	139755328	0.0297921	0.2257	1.5259
ASGA0004676	1	139790223	0.0297921	0.2257	1.5259
ALGA0043874	7	94968192	0.0298628	0.158979	1.52487
ALGA0071596	13	99011382	0.0298816	0.498353	1.5246
MARC0038485	13	99037267	0.0298816	0.498353	1.5246
ALGA0107588	3	119802670	0.0298935	0.116145	1.52442
ALGA0089402	16	18252643	0.0298979	0.214992	1.52436
MARC0073433	16	3248143	0.0299186	0.252059	1.52406
DIAS0000973	12	23106448	0.0299588	0.15486	1.52348
ASGA0085466	7	26938137	0.0299723	0.414333	1.52328
ASGA0029693	6	147297854	0.0299972	0.213344	1.52292
ALGA0103001	6	5943842	0.0300289	0.446458	1.52246
ALGA0083974	15	14367667	0.0300488	0.210049	1.52217
ALGA0081919	14	125132825	0.0300618	0.115321	1.52198
ASGA0034364	7	64628049	0.0300656	0.150741	1.52193
ALGA0103256	12	50306181	0.0301029	0.202636	1.52139
M1GA0009493	14	109243117	0.0301456	0.478583	1.52078
ALGA0031287	5	23422739	0.0302106	0.363262	1.51984
ALGA0063717	11	71763167	0.030212	0.16804	1.51982
MARC0013181	3	59638654	0.0302415	0.439044	1.5194
MARC0086791	18	14002845	0.0302634	0.397035	1.51908
ALGA0112304	9	129105772	0.0302697	0.169687	1.51899
ASGA0021223	4	96841172	0.0303106	0.438221	1.51841
ALGA0032936	5	74721790	0.0303233	0.0724876	1.51822
ALGA0109374	15	13842873	0.0304574	0.271829	1.51631
H3GA0038188	13	205966131	0.0305156	0.331137	1.51548
M1GA0010742	7	111454642	0.0305211	0.295717	1.5154
ALGA0076148	14	22310186	0.0305254	0.275124	1.51534
H3GA0023105	7	112412287	0.0305792	0.0617792	1.51457
H3GA0024033	8	2002063	0.0305792	0.191928	1.51457
MARC0072061	2	112820391	0.0306292	0.43575	1.51387
ASGA0043652	9	65269542	0.0306954	0.341021	1.51293
ALGA0096005	17	54642252	0.030722	0.423394	1.51255
H3GA0027462	9	55409686	0.030733	0.0609555	1.5124
ASGA0080210	18	47982955	0.0307512	0.24547	1.51214
ALGA0024783	4	40061399	0.0307738	0.127677	1.51182
ASGA0047889	10	43881460	0.0308208	0.173806	1.51116
ASGA0092119	10	43931795	0.0308208	0.173806	1.51116
ASGA0047911	10	43959631	0.0308208	0.173806	1.51116
ALGA0058833	10	43999595	0.0308208	0.173806	1.51116
ALGA0058837	10	44039931	0.0308208	0.173806	1.51116
MARC0067107	7	110057727	0.0308223	0.301483	1.51113
ALGA0040620	7	35066127	0.0308945	0.233937	1.51012
H3GA0056081	12	60626602	0.0309903	0.42916	1.50877
ASGA0001510	1	18674006	0.0310069	0.0543657	1.50854
H3GA0042471	14	125500580	0.0310485	0.428336	1.50796
ALGA0107874	3	65297580	0.0310844	0.376442	1.50746
H3GA0051133	18	49399826	0.0310894	0.307249	1.50739
ALGA0033574	5	91388942	0.031121	0.421746	1.50695
ALGA0043200	7	87492472	0.0311281	0.0988468	1.50685
ALGA0031286	5	23443290	0.031133	0.411862	1.50678
INRA0040299	13	56833919	0.0311562	0.200988	1.50646
MARC0014742	6	18722914	0.0311617	0.235585	1.50638
ALGA0020201	3	94697671	0.0311695	0.413509	1.50627
MARC0049315	12	26018442	0.0311725	0.443163	1.50623
H3GA0036397	13	46066580	0.031189	0.133443	1.506
M1GA0014535	11	1664326	0.0312621	0.295717	1.50498
H3GA0053137	2	9252507	0.0313272	0.224053	1.50408
ASGA0071923	16	3462649	0.031349	0.452224	1.50378
INRA0019999	5	75279760	0.0313573	0.0593081	1.50366
MARC0040375	5	75362963	0.0313573	0.0593081	1.50366
MARC0114143	17	49840875	0.031385	0.439044	1.50328
ALGA0039074	7	17608410	0.0314134	0.367381	1.50288
ASGA0096522	2	103205781	0.0314198	0.133443	1.5028
H3GA0010564	3	112321459	0.0314483	0.332784	1.5024
MARC0034413	3	110240017	0.0314797	0.476936	1.50197
H3GA0038814	14	9920849	0.0314982	0.460461	1.50171
INRA0010793	3	68229925	0.0315269	0.0757825	1.50132
ALGA0071664	13	106627446	0.031547	0.173806	1.50104
ASGA0075681	17	19248462	0.0315726	0.39374	1.50069
H3GA0053081	6	64982199	0.0315971	0.355025	1.50035
DRGA0003952	3	62851532	0.0316414	0.0807249	1.49974
ASGA0074361	16	72889488	0.0316517	0.469522	1.4996
ALGA0053406	9	58807527	0.0316899	0.131796	1.49908
DRGA0016280	16	63856105	0.0317053	0.361614	1.49887
INRA0001970	1	42833174	0.0317082	0.0930807	1.49883
MARC0026229	12	52536670	0.0317619	0.433278	1.49809
ASGA0062923	14	40162411	0.0317654	0.408567	1.49805
ALGA0039770	7	25014857	0.0317988	0.264415	1.49759
H3GA0025815	8	137540516	0.0318146	0.345964	1.49737
H3GA0022045	7	70501707	0.0318342	0.118616	1.49711
ALGA0117661	2	120045561	0.031859	0.224876	1.49677
ASGA0102542	12	61221818	0.0318737	0.406919	1.49657
ALGA0114338	12	3315538	0.0318749	0.457166	1.49655
ASGA0037725	8	9765356	0.0318763	0.377265	1.49653
M1GA0017106	12	56285163	0.0318861	0.255354	1.4964
ASGA0049406	11	5054446	0.0318956	0.170511	1.49627
DRGA0013349	13	187449198	0.0319431	0.191928	1.49562
ALGA0070632	13	63148830	0.0319487	0.328666	1.49555
ASGA0048431	10	55267194	0.0319865	0.186161	1.49503
MARC0045745	5	15073464	0.0320433	0.4514	1.49426
MARC0003603	1	50429804	0.0320511	0.233937	1.49416
MARC0110777	13	58101839	0.0320669	0.468699	1.49394
ALGA0051708	9	17703343	0.0320674	0.277595	1.49394
ALGA0056733	10	7265042	0.0321132	0.146623	1.49332
ASGA0084984	6	10015932	0.0321145	0.315486	1.4933
ASGA0096934	14	98641746	0.0321321	0.219934	1.49306
MARC0080068	7	120805367	0.0321696	0.189456	1.49255
ALGA0081309	14	116479511	0.0321771	0.377265	1.49245
ASGA0104976	14	116492540	0.0321771	0.377265	1.49245
M1GA0011801	8	11614841	0.0322594	0.494234	1.49134
H3GA0039678	14	31797732	0.0322963	0.284185	1.49085
DRGA0016251	16	58453803	0.0322996	0.317133	1.4908
MARC0074154	1	274287862	0.0323	0.273476	1.4908
MARC0052352	9	60396651	0.032367	0.307249	1.4899
ASGA0043525	9	60400262	0.032367	0.307249	1.4899
ASGA0079529	18	33745070	0.03237	0.187809	1.48986
MARC0033927	2	462960	0.0323871	0.103789	1.48963
ASGA0090570	6	146301050	0.0323994	0.205931	1.48946
ASGA0068627	15	12094123	0.03244	0.206755	1.48892
ASGA0088990	12	2910829	0.0325002	0.434102	1.48811
DIAS0002673	13	106612102	0.032548	0.1771	1.48748
DIAS0004147	13	106612102	0.032548	0.1771	1.48748
ALGA0117031	8	130462004	0.0325522	0.253707	1.48742
ALGA0091244	16	63874045	0.0325681	0.384679	1.48721
H3GA0005598	2	4892684	0.0325725	0.228171	1.48715
MARC0044691	18	22723584	0.0326864	0.158155	1.48563
MARC0016093	9	91490009	0.0327693	0.116145	1.48453
MARC0011099	11	10387046	0.0327773	0.177924	1.48443
ALGA0123731	6	30856620	0.032783	0.289951	1.48435
ALGA0116377	13	81268124	0.0328161	0.397858	1.48391
DIAS0000110	3	7254803	0.0328167	0.12603	1.48391
ALGA0007048	1	174435952	0.0328328	0.212521	1.48369
DRGA0014753	14	135700519	0.0328347	0.168863	1.48367
ASGA0094347	16	18936293	0.0328791	0.356672	1.48308
MARC0045992	9	33475387	0.0329374	0.205107	1.48231
ALGA0066234	12	35993482	0.0329718	0.312191	1.48186
ALGA0119257	15	4177321	0.0329829	0.168863	1.48171
MARC0082722	17	52511843	0.0329957	0.102142	1.48154
ASGA0106299	9	5717797	0.0330275	0.122735	1.48112
H3GA0045917	16	5898178	0.0330475	0.320428	1.48086
ALGA0119482	9	81344368	0.0331301	0.396211	1.47978
ASGA0022946	4	123187436	0.0331345	0.420923	1.47972
M1GA0011548	8	1231821	0.0331472	0.211697	1.47955
MARC0070694	14	109286312	0.0331963	0.234761	1.47891
ASGA0063111	14	43822347	0.0332461	0.455519	1.47826
ALGA0002673	1	37247884	0.0332507	0.420923	1.4782
MARC0028961	7	68581663	0.0332568	0.259473	1.47812
INRA0010988	3	83656607	0.0332903	0.26112	1.47768
MARC0054923	2	149192831	0.0333047	0.263591	1.47749
ALGA0072552	13	156501818	0.0333198	0.260297	1.4773
ASGA0085221	18	33592323	0.0333719	0.191104	1.47662
DRGA0000179	1	15728667	0.0333767	0.363262	1.47656
MARC0042115	7	36560334	0.0333809	0.485997	1.4765
ALGA0120691	15	30567806	0.0333857	0.0691928	1.47644
ALGA0121561	3	7321371	0.033386	0.163921	1.47644
ALGA0037969	7	2028722	0.033399	0.299835	1.47627
ALGA0011062	6	128268609	0.0334353	0.181219	1.47579
ALGA0017416	3	10594633	0.0334353	0.270181	1.47579
DBWU0000145	18	29374248	0.0334353	0.270181	1.47579
ALGA0006510	1	154796451	0.0334413	0.12603	1.47572
ALGA0006512	1	154822561	0.0334413	0.12603	1.47572
ALGA0006518	1	154874516	0.0334413	0.12603	1.47572
MARC0051329	1	155163189	0.0334413	0.12603	1.47572
ALGA0110385	3	75949906	0.0334532	0.498353	1.47556
ALGA0102419	8	74229267	0.0334961	0.439868	1.47501
ALGA0048739	8	95879137	0.0335138	0.437397	1.47478
ASGA0004684	1	139883336	0.0335278	0.306425	1.47459
ASGA0025550	5	52252632	0.0335385	0.264415	1.47446
ALGA0083912	15	12395670	0.0335389	0.371499	1.47445
ALGA0031283	5	23500280	0.033546	0.361614	1.47436
INRA0019235	5	37006435	0.0335714	0.25453	1.47403
M1GA0002875	2	41356713	0.0336077	0.171334	1.47356
SIRI0000963	7	12711082	0.0336221	0.209226	1.47337
ASGA0084918	9	41198041	0.0336424	0.369028	1.47311
MARC0006446	6	85100835	0.0336461	0.155684	1.47307
MARC0057162	6	85129090	0.0336461	0.155684	1.47307
MARC0007153	6	85144521	0.0336461	0.155684	1.47307
ALGA0101076	6	85187994	0.0336461	0.155684	1.47307
ALGA0105319	6	5051678	0.0336635	0.207578	1.47284
MARC0015057	18	14025281	0.0336696	0.288303	1.47276
H3GA0033927	12	24854240	0.0336852	0.0527183	1.47256
H3GA0004072	1	240028283	0.033691	0.220758	1.47249
ASGA0066070	14	109742247	0.033715	0.128501	1.47218
H3GA0042029	14	109774665	0.033715	0.128501	1.47218
ALGA0027315	4	99864129	0.0337444	0.137562	1.4718
DRGA0011044	11	29520725	0.0337623	0.396211	1.47157
ASGA0015024	3	68419557	0.0337907	0.359967	1.4712
ALGA0118230	6	128886594	0.0337949	0.0617792	1.47115
ALGA0101708	6	128892960	0.0337949	0.0617792	1.47115
ALGA0119617	6	128924389	0.0337949	0.0617792	1.47115
MARC0049740	6	128942592	0.0337949	0.0617792	1.47115
ALGA0123334	6	128943067	0.0337949	0.0617792	1.47115
ALGA0115945	6	128966622	0.0337949	0.0617792	1.47115
ASGA0047949	10	44579198	0.0338622	0.293245	1.47028
ASGA0012044	2	133113459	0.0338626	0.411862	1.47028
H3GA0007744	2	133150590	0.0338626	0.411862	1.47028
ALGA0016105	2	133266362	0.0338626	0.411862	1.47028
ALGA0053536	9	60978601	0.0338672	0.485173	1.47022
ALGA0091047	16	58502261	0.0338742	0.26771	1.47013
ALGA0007520	1	197374641	0.0338931	0.159802	1.46989
ALGA0066249	12	36357955	0.0339139	0.114498	1.46962
ASGA0098472	3	66748446	0.0339288	0.260297	1.46943
ALGA0115879	18	33628044	0.0339427	0.201812	1.46925
ASGA0013254	3	9741194	0.033945	0.130148	1.46922
ALGA0103575	12	9451267	0.0339519	0.386326	1.46914
ASGA0052652	12	6470503	0.0339678	0.480231	1.46893
ALGA0120951	16	69321388	0.0339732	0.427512	1.46886
MARC0090729	5	77680830	0.0340102	0.341021	1.46839
DIAS0001236	14	31911126	0.0340624	0.353377	1.46772
ALGA0076738	14	32017447	0.0340624	0.353377	1.46772
ASGA0062577	14	32365214	0.0340624	0.353377	1.46772
ASGA0062588	14	32465717	0.0340624	0.353377	1.46772
ALGA0019707	3	71105236	0.0340745	0.330313	1.46757
ALGA0095246	17	43250483	0.0340824	0.0708402	1.46747
ALGA0086099	15	80154402	0.0340911	0.0576606	1.46736
INRA0013238	4	21111825	0.0341336	0.285832	1.46682
DRGA0017404	6	18899950	0.034165	0.443163	1.46642
ALGA0076122	14	22265543	0.0341803	0.279242	1.46622
MARC0048650	14	46520497	0.0341831	0.367381	1.46619
H3GA0037784	13	188419112	0.03419	0.413509	1.4661
ALGA0005305	1	103103533	0.0342316	0.157331	1.46557
ASGA0034718	7	82828641	0.0342336	0.15486	1.46555
ALGA0103863	13	189673366	0.0342371	0.497529	1.4655
H3GA0011770	4	8412465	0.0342526	0.286656	1.46531
H3GA0001084	1	19887291	0.0343041	0.49341	1.46465
ALGA0003260	1	50223926	0.0343102	0.336903	1.46458
ASGA0005021	1	161657225	0.0343722	0.228995	1.46379
MARC0065967	6	19810566	0.0343808	0.126853	1.46368
ALGA0070480	13	58469908	0.0344035	0.439044	1.4634
MARC0020666	15	3777656	0.0344039	0.135914	1.46339
H3GA0033784	12	18936673	0.0344101	0.411038	1.46331
MARC0006860	15	86710261	0.0344715	0.430807	1.46254
ASGA0062502	14	29923622	0.034473	0.42257	1.46252
ALGA0091051	16	58436732	0.0345178	0.261944	1.46196
MARC0113611	16	13463363	0.0345436	0.299012	1.46163
ASGA0093835	3	35938498	0.0345444	0.420923	1.46162
H3GA0018372	6	86676936	0.0345573	0.101318	1.46146
ASGA0062690	14	34978595	0.0345594	0.272652	1.46143
INRA0046441	14	105896624	0.0345662	0.240527	1.46135
H3GA0003526	1	197229674	0.034591	0.176277	1.46104
M1GA0014025	10	28665588	0.0346057	0.285008	1.46085
ASGA0021335	4	98209544	0.034614	0.444811	1.46075
ALGA0005711	1	117608243	0.0346167	0.331137	1.46071
ALGA0123866	6	18911317	0.0346301	0.444811	1.46055
ALGA0115155	17	18516335	0.0346361	0.0873147	1.46047
INRA0041740	13	204383794	0.0346683	0.0807249	1.46007
ALGA0005714	1	117633924	0.0347661	0.333608	1.45884
ASGA0094908	6	19584184	0.0347849	0.346787	1.45861
ASGA0098646	9	17586237	0.0348404	0.209226	1.45792
ASGA0011509	2	118584102	0.0348734	0.108731	1.45751
ASGA0022668	4	120543481	0.0348993	0.275124	1.45718
ALGA0110679	1	9139049	0.0349229	0.448105	1.45689
H3GA0031604	11	23691639	0.0349771	0.311367	1.45622
ALGA0053672	9	69095627	0.0349923	0.295717	1.45603
ALGA0084000	15	14033340	0.0350227	0.291598	1.45565
ALGA0083995	15	14054328	0.0350227	0.291598	1.45565
ASGA0097658	8	11385045	0.035025	0.437397	1.45562
SIRI0001076	15	20857427	0.035031	0.157331	1.45555
ASGA0050910	11	50939089	0.0350318	0.160626	1.45554
ASGA0005521	1	192494684	0.0350339	0.179572	1.45551
H3GA0046887	16	63323934	0.0350658	0.0766063	1.45512
MARC0045826	18	6928789	0.0350757	0.15486	1.45499
ALGA0049683	8	127215709	0.0350812	0.152389	1.45493
H3GA0025512	8	127229178	0.0350812	0.152389	1.45493
ALGA0103962	8	8756520	0.0350883	0.480231	1.45484
H3GA0047249	16	73803660	0.0351127	0.444811	1.45454
ASGA0014698	3	54785644	0.0351168	0.137562	1.45449
ASGA0026767	5	91359294	0.0351636	0.49341	1.45391
ASGA0072909	16	31910628	0.035177	0.2743	1.45374
ASGA0012041	2	132970277	0.0351807	0.40939	1.45369
MARC0085234	12	10629583	0.0351896	0.494234	1.45359
ALGA0114198	16	70515292	0.0351996	0.152389	1.45346
ALGA0108225	15	13760633	0.035215	0.355025	1.45327
ASGA0096548	15	13778220	0.035243	0.266063	1.45293
ALGA0114190	9	138068920	0.0353192	0.416804	1.45199
H3GA0054079	15	30452749	0.035343	0.392916	1.4517
ASGA0104725	6	157678299	0.0353674	0.126853	1.4514
ALGA0114968	6	97633066	0.0353911	0.263591	1.45111
ALGA0121004	16	18932585	0.0353962	0.355848	1.45104
ALGA0089427	16	18942720	0.0353962	0.355848	1.45104
MARC0086096	13	26618181	0.0354403	0.181219	1.4505
MARC0067297	13	56979194	0.0354682	0.406096	1.45016
ASGA0057798	13	57551436	0.0354682	0.406096	1.45016
ASGA0065838	14	105395775	0.0354863	0.308896	1.44994
H3GA0041837	14	105428138	0.0354863	0.308896	1.44994
ASGA0021735	4	105367780	0.0355002	0.176277	1.44977
ALGA0036131	6	97620286	0.0355018	0.140857	1.44975
ALGA0027524	4	103164454	0.0355045	0.188633	1.44972
ASGA0076107	17	28878576	0.0355715	0.364086	1.4489
H3GA0048041	17	19302196	0.0355934	0.438221	1.44863
MARC0018628	2	37632205	0.0356205	0.147446	1.4483
ASGA0062657	14	34327214	0.0356328	0.158155	1.44815
MARC0063300	7	28451791	0.0356363	0.454695	1.44811
ASGA0094228	11	16774633	0.0356476	0.468699	1.44797
MARC0088502	3	64929138	0.0356567	0.455519	1.44786
MARC0010341	5	23482503	0.0356867	0.41598	1.44749
MARC0022181	6	129341199	0.0357945	0.331137	1.44618
MARC0041989	13	52757977	0.0357989	0.307249	1.44613
ALGA0117730	2	46245024	0.0358074	0.122735	1.44603
MARC0044075	3	56385562	0.0358568	0.226524	1.44543
DIAS0000128	14	103623439	0.0358604	0.167216	1.44538
MARC0033894	6	169852266	0.0358933	0.405272	1.44499
DIAS0001146	2	6614552	0.0359079	0.21911	1.44481
M1GA0014088	10	43736818	0.0359521	0.164745	1.44428
MARC0104970	10	43753309	0.0359521	0.164745	1.44428
ALGA0064029	11	75508411	0.0359859	0.23888	1.44387
H3GA0037511	13	152091609	0.0360158	0.102142	1.44351
ALGA0072468	13	152122253	0.0360158	0.102142	1.44351
ASGA0084852	6	18906793	0.0360553	0.292422	1.44303
H3GA0015435	5	9607748	0.0360624	0.47117	1.44295
ALGA0076309	14	24767494	0.0360672	0.478583	1.44289
ASGA0051711	11	69778101	0.0360725	0.479407	1.44282
MARC0049291	13	204480820	0.0360758	0.178748	1.44278
MARC0027573	14	105312199	0.0360781	0.288303	1.44276
DRGA0004003	3	66693542	0.0361192	0.421746	1.44226
INRA0023898	7	16929292	0.0361434	0.209226	1.44197
ALGA0049586	8	125238067	0.0361461	0.294069	1.44194
ALGA0006420	1	148894586	0.0361644	0.26771	1.44172
ASGA0082121	14	21379628	0.0362021	0.160626	1.44127
ASGA0083114	15	138047945	0.0362162	0.0593081	1.4411
H3GA0054865	15	138053272	0.0362162	0.0593081	1.4411
ALGA0008559	1	236975208	0.0362646	0.165568	1.44052
ALGA0080771	14	106632155	0.0362648	0.444811	1.44051
ASGA0088177	18	43580880	0.0362811	0.068369	1.44032
ASGA0104466	15	30546503	0.0362833	0.369852	1.44029
ALGA0027672	4	104880457	0.0362969	0.265239	1.44013
DRGA0016832	17	56064230	0.0363295	0.384679	1.43974
INRA0037559	11	69195787	0.0363622	0.116145	1.43935
H3GA0046930	16	64850432	0.0363738	0.280066	1.43921
ASGA0031806	7	20987924	0.0363875	0.407743	1.43905
ASGA0001869	1	28171414	0.0363983	0.171334	1.43892
ALGA0059240	10	51390114	0.0364474	0.137562	1.43833
ASGA0097422	6	18924727	0.0364839	0.289951	1.4379
ALGA0091290	16	64821297	0.0364926	0.476112	1.43779
MARC0072324	4	77136639	0.0364992	0.118616	1.43772
ALGA0084361	15	21432640	0.0365057	0.490939	1.43764
MARC0043798	18	14036122	0.0365363	0.291598	1.43728
H3GA0043199	14	135957934	0.0365492	0.243822	1.43712
ALGA0119361	9	963280	0.0366373	0.156507	1.43608
ASGA0034357	7	64524933	0.0366455	0.165568	1.43598
INRA0043496	14	32671005	0.036659	0.342669	1.43582
ALGA0076768	14	32807826	0.036659	0.342669	1.43582
MARC0078186	14	32897130	0.036659	0.342669	1.43582
H3GA0039700	14	32923693	0.036659	0.342669	1.43582
H3GA0030271	10	47676308	0.0366861	0.0980231	1.4355
M1GA0024677	6	68661390	0.0366987	0.279242	1.43535
ASGA0025352	5	31633119	0.0367013	0.45799	1.43532
ASGA0069432	15	42916398	0.0367055	0.28089	1.43527
H3GA0031157	11	6624502	0.036751	0.227348	1.43473
MARC0007592	13	83041743	0.0368123	0.498353	1.43401
ASGA0058438	13	83070882	0.0368123	0.498353	1.43401
ASGA0058442	13	83129201	0.0368123	0.498353	1.43401
M1GA0017629	13	83633917	0.0368123	0.498353	1.43401
ASGA0005243	1	167898840	0.0368204	0.479407	1.43391
ALGA0070321	13	54276891	0.036829	0.45799	1.43381
ALGA0080999	14	109616495	0.0368451	0.40939	1.43362
ALGA0022786	4	8009920	0.0368704	0.412685	1.43332
ASGA0031182	7	10695041	0.0369155	0.278418	1.43279
H3GA0028605	9	133127354	0.0369301	0.128501	1.43262
MARC0027915	1	42542129	0.0369752	0.350082	1.43209
MARC0023172	6	97660249	0.0370173	0.401977	1.43159
MARC0045605	9	33640348	0.0370375	0.206755	1.43136
H3GA0039620	14	29171423	0.0370429	0.372323	1.4313
DIAS0004161	17	55167155	0.0370518	0.382208	1.43119
H3GA0043799	15	14013036	0.0370705	0.294069	1.43097
ASGA0061022	14	8587185	0.0370847	0.205107	1.4308
MARC0049055	14	22988864	0.0371214	0.0939044	1.43038
H3GA0020718	7	29707157	0.0371421	0.359967	1.43013
ASGA0043673	9	68923240	0.0371569	0.491763	1.42996
INRA0043463	14	32106281	0.0372057	0.354201	1.42939
H3GA0039682	14	32192775	0.0372057	0.354201	1.42939
ALGA0027927	4	108326130	0.0372104	0.247117	1.42934
MARC0069526	4	21066950	0.0372351	0.208402	1.42905
MARC0030040	2	112770757	0.0372498	0.441516	1.42888
MARC0047451	7	33759713	0.0373008	0.226524	1.42828
ASGA0102674	6	17580878	0.0373068	0.325371	1.42821
ALGA0020145	3	94084767	0.0373091	0.144975	1.42818
H3GA0040465	14	58523254	0.0373101	0.248764	1.42817
ALGA0053427	9	59041033	0.0373141	0.186985	1.42813
ASGA0084177	2	677649	0.0373163	0.298188	1.4281
ASGA0004364	1	119415356	0.0373586	0.157331	1.42761
ALGA0117647	6	128934583	0.0373643	0.171334	1.42754
ALGA0119979	13	202986592	0.0374032	0.0716639	1.42709
MARC0025142	14	58884986	0.037425	0.357496	1.42684
MARC0093439	14	58907606	0.037425	0.357496	1.42684
ASGA0086035	2	111867286	0.0374426	0.115321	1.42663
MARC0090304	2	6640453	0.0375175	0.359143	1.42577
MARC0026575	12	45009247	0.0375281	0.265239	1.42564
MARC0033294	12	45036586	0.0375281	0.265239	1.42564
ALGA0117092	8	132730825	0.0375548	0.0642504	1.42533
ASGA0098658	3	75966833	0.0375556	0.499176	1.42532
M1GA0019004	14	104719017	0.0375663	0.142504	1.4252
ALGA0084037	15	15103924	0.0375879	0.137562	1.42495
ASGA0095879	13	53557866	0.0375937	0.426689	1.42488
ASGA0100039	6	14850197	0.0376232	0.149094	1.42454
M1GA0007033	4	1055862	0.0376235	0.143328	1.42454
ISU10000541	14	47222826	0.037625	0.332784	1.42452
H3GA0014519	4	121432780	0.0376302	0.369852	1.42446
INRA0005327	1	175817407	0.037634	0.145799	1.42442
ALGA0112502	8	128284284	0.0376374	0.257825	1.42438
ASGA0021351	4	99131407	0.0377186	0.199341	1.42344
ASGA0093202	6	121412908	0.0377285	0.110379	1.42333
ALGA0096286	17	57666597	0.0377583	0.328666	1.42299
MARC0018479	1	12251230	0.0377593	0.068369	1.42298
ALGA0078209	14	61233879	0.0377946	0.390445	1.42257
H3GA0039665	14	31215285	0.037815	0.252883	1.42234
ALGA0019507	3	64167752	0.0378383	0.450577	1.42207
H3GA0040291	14	55029493	0.0378481	0.350082	1.42196
DIAS0001629	14	55143261	0.0378481	0.350082	1.42196
ALGA0046168	8	5445168	0.0378558	0.140857	1.42187
ALGA0112577	10	49370639	0.0378704	0.457166	1.4217
ALGA0016099	2	132946181	0.0379049	0.40939	1.42131
ALGA0014317	2	88557780	0.0379529	0.426689	1.42076
DRGA0005833	5	49673898	0.0380532	0.263591	1.41961
ASGA0003714	1	84914285	0.0380559	0.251236	1.41958
MARC0006813	1	271646184	0.0380944	0.345964	1.41914
ASGA0034563	7	77894185	0.0381078	0.151565	1.41899
MARC0032480	12	14895891	0.038162	0.378913	1.41837
MARC0089817	14	33082892	0.0381846	0.275124	1.41811
ALGA0049082	8	106369969	0.0381989	0.497529	1.41795
MARC0056887	9	124103813	0.0382079	0.201812	1.41785
MARC0036899	8	7083961	0.0382163	0.42916	1.41775
ASGA0029571	6	137704675	0.0382395	0.0996705	1.41749
ASGA0061163	14	9770724	0.0382619	0.453871	1.41723
DRGA0006145	5	85465975	0.038281	0.204283	1.41702
ASGA0042699	9	41323099	0.038329	0.194399	1.41647
ALGA0117065	6	16297938	0.0383464	0.404448	1.41627
H3GA0041845	14	105757763	0.0383511	0.253707	1.41622
ALGA0013116	2	38192988	0.0383592	0.156507	1.41613
ASGA0063110	14	43807812	0.0383808	0.456343	1.41589
ALGA0115749	12	51694113	0.0383836	0.156507	1.41585
H3GA0038823	14	9965896	0.0384457	0.449753	1.41515
DIAS0001386	3	56615526	0.0384588	0.0782537	1.415
INRA0003923	1	116359904	0.0384662	0.113674	1.41492
ASGA0052517	12	2510309	0.0384773	0.349259	1.4148
ASGA0102529	2	9224164	0.0385109	0.344316	1.41442
ASGA0047290	10	28373981	0.0385447	0.383855	1.41403
ASGA0092767	3	36110716	0.0385928	0.442339	1.41349
ASGA0094680	5	78503656	0.0386232	0.369028	1.41315
M1GA0002073	1	273469183	0.0386272	0.219934	1.41311
ASGA0089733	8	86930972	0.0386322	0.388797	1.41305
ASGA0105179	6	17535028	0.0386947	0.196046	1.41235
H3GA0039987	14	42654224	0.0387286	0.430807	1.41197
ALGA0117795	10	50907471	0.0387471	0.322076	1.41176
ALGA0031715	5	35016164	0.0387616	0.336903	1.4116
ASGA0102335	6	6990287	0.038772	0.389621	1.41148
ASGA0067844	14	136230181	0.0387854	0.255354	1.41133
SIRI0000362	7	109222063	0.038795	0.403624	1.41122
SIRI0001358	2	48238000	0.0388215	0.355848	1.41093
ALGA0040373	7	32356849	0.0388623	0.289951	1.41047
MARC0073760	1	197180209	0.0388715	0.108731	1.41037
M1GA0013593	10	3975594	0.0388981	0.138386	1.41007
ASGA0043822	9	76052645	0.0389018	0.279242	1.41003
ASGA0068680	15	14207679	0.0389042	0.193575	1.41
ALGA0082955	14	135627526	0.0389116	0.19687	1.40992
M1GA0021255	16	74705136	0.0389193	0.37397	1.40983
ASGA0003163	1	60638159	0.0389302	0.33855	1.40971
MARC0001491	1	60912826	0.0389302	0.33855	1.40971
ALGA0007541	1	198073957	0.039019	0.16145	1.40872
M1GA0006536	4	122037141	0.0390457	0.198517	1.40843
ALGA0023750	4	17990298	0.0390528	0.5	1.40835
ASGA0091465	13	53513926	0.0390565	0.388797	1.40831
MARC0004519	14	59803997	0.0390713	0.268534	1.40814
DRGA0013770	14	31714228	0.0390866	0.46458	1.40797
H3GA0052563	6	65034185	0.0391094	0.355025	1.40772
ASGA0017945	4	8541116	0.0391465	0.281713	1.40731
ALGA0064332	12	2354756	0.0391689	0.247941	1.40706
MARC0006125	10	1190846	0.0391822	0.299835	1.40691
ALGA0089807	16	24768246	0.0392573	0.171334	1.40608
H3GA0031772	11	31051531	0.039277	0.0749588	1.40586
ASGA0085697	4	96175349	0.0392785	0.220758	1.40584
ALGA0077808	14	56185888	0.0393299	0.0518946	1.40528
ASGA0014273	3	36785055	0.0393527	0.362438	1.40503
ALGA0018559	3	36808586	0.0393527	0.362438	1.40503
ASGA0043162	9	53426166	0.0393711	0.174629	1.40482
H3GA0024522	8	22446465	0.0393718	0.395387	1.40481
H3GA0016328	5	54285887	0.0394012	0.284185	1.40449
ASGA0063107	14	43788432	0.0394098	0.456343	1.4044
DRGA0005031	4	102360678	0.0394211	0.385502	1.40427
ASGA0008092	1	271413237	0.0394285	0.397035	1.40419
ALGA0009505	1	254894501	0.0394685	0.294069	1.40375
MARC0100068	5	14094187	0.0395124	0.368204	1.40327
ASGA0047848	10	43316559	0.0395357	0.308072	1.40301
ALGA0081316	14	116583466	0.0395398	0.3229	1.40297
H3GA0032077	11	60861172	0.0395534	0.233937	1.40282
MARC0022376	6	18685266	0.0395625	0.244646	1.40272
MARC0075832	12	58027182	0.0395949	0.405272	1.40236
ASGA0104688	9	27309749	0.0396292	0.282537	1.40198
H3GA0043638	15	3642387	0.0396707	0.433278	1.40153
ASGA0096363	3	20245214	0.0396898	0.326194	1.40132
MARC0037499	17	58231075	0.0397061	0.281713	1.40114
M1GA0007042	4	1035397	0.0397318	0.144975	1.40086
ASGA0059530	13	182114543	0.0397542	0.420923	1.40062
ASGA0062604	14	32984008	0.0397586	0.155684	1.40057
H3GA0016280	5	46042285	0.0397691	0.286656	1.40045
ALGA0080738	14	106363149	0.0398165	0.163921	1.39994
ASGA0086395	12	3698062	0.0398638	0.474465	1.39942
ALGA0034638	6	15717287	0.0398766	0.209226	1.39928
ALGA0070470	13	58071093	0.0398786	0.427512	1.39926
ALGA0040052	7	28559177	0.0398894	0.445634	1.39914
ASGA0055076	12	52928974	0.0399015	0.415157	1.39901
MARC0112236	15	129016990	0.039909	0.5	1.39893
ALGA0061374	11	22714741	0.0399184	0.4514	1.39883
ALGA0109549	3	67111458	0.0399251	0.433278	1.39875
ASGA0016323	3	117056300	0.0399274	0.341021	1.39873
ALGA0107694	10	51255765	0.0399308	0.461285	1.39869
ALGA0103279	10	51270214	0.0399308	0.461285	1.39869
ASGA0021513	4	103012851	0.0399595	0.28089	1.39838
MARC0028641	4	103026272	0.0399595	0.28089	1.39838
ASGA0027129	5	101154364	0.0399891	0.47117	1.39806
ALGA0088377	15	136899120	0.0399974	0.226524	1.39797
ASGA0070811	15	123334142	0.0400053	0.485997	1.39788
ALGA0108512	18	4488345	0.0400186	0.442339	1.39774
ASGA0010290	2	43533661	0.0400245	0.397858	1.39767
MARC0089894	13	48974417	0.0400465	0.172982	1.39744
CASI0009976	13	49188011	0.0400465	0.172982	1.39744
ALGA0039459	7	22038961	0.0400894	0.411038	1.39697
ALGA0012022	2	13130483	0.0401012	0.264415	1.39684
ASGA0096764	5	32362858	0.0401422	0.205107	1.3964
ASGA0085906	5	99221126	0.0401434	0.14827	1.39639
[truncated: 45,045 more rows]
